# Supplementary material for: Hexaaqua­cobalt(II) bis­[4-(pyridin-2-yl­meth­oxy)benzoate] dihydrate
Source: Acta Crystallogr Sect E Struct Rep Online. 2011 Oct 12;67(Pt 11):m1519. doi: 10.1107/S1600536811040931 (PMC3246947; doi:10.1107/S1600536811040931)
Supplement: Supplementary file 1 [file e-67-m1519-sup1.cif]

##############################################################################
#                                                                            #
# This CIF contains the data in a paper accepted for publication in          #
# Acta Crystallographica Section E. It conforms to the requirements of       #
# Notes for Authors for Acta Crystallographica Section E, and has been       #
# peer reviewed under the auspices of the IUCr Commission on Journals.       #
#                                                                            #
# Full details of the Crystallographic Information File format               #
# are given in the paper "The Crystallographic Information File (CIF):       #
# a New Standard Archive File for Crystallography" by S. R. Hall, F. H.      #
# Allen and I. D. Brown [Acta Cryst. (1991), A47, 655-685].                  #
#                                                                            #
# The current version of the core CIF dictionary is obtainable from          #
# ftp://ftp.iucr.org/pub/cif_core.dic.                                       #
#                                                                            #
# Software is freely available for graphical display of the structure(s)     #
# in this CIF. For information consult the CIF software page                 #
# http://www.iucr.org/resources/cif/software.                                #
#                                                                            #
# This file may be used for bona fide research purposes within the           #
# scientific community so long as proper attribution is given to the journal # 
# article from which it was obtained.                                        #
#                                                                            #
##############################################################################
data_global
_audit_creation_method     SHELXL-97
_journal_date_recd_electronic     2011-10-03
_journal_date_accepted     2011-10-05
_journal_name_full     'Acta Crystallographica, Section E'
_journal_year     2011
_journal_volume     67
_journal_issue     11
_journal_page_first     m1519
_journal_page_last     m1519
_journal_paper_category     QM
_journal_coeditor_code     BT5664
_publ_contact_author
;
     Dr. Seik Weng Ng
     Department of Chemistry
     University of Malaya
     50603 Kuala Lumpur
     Malaysia
;
_publ_contact_author_email     seikweng@um.edu.my
_publ_contact_author_fax     '03 7967 4193'
_publ_contact_author_phone     '03 7967 6778'
_publ_section_title
;
Hexaaquacobalt(II) bis[4-(pyridin-2-ylmethoxy)benzoate] dihydrate
;
loop_
    _publ_author_name
    _publ_author_address
    'Zhang, Li-Wei'
;
Key Laboratory of Functional Inorganic Material Chemistry
Ministry of Education
Heilongjiang University
Harbin 150080
People's Republic of China
;
    'Gao, Shan'
;
Key Laboratory of Functional Inorganic Material Chemistry
Ministry of Education
Heilongjiang University
Harbin 150080
People's Republic of China
;
    'Ng, Seik Weng'
;
Department of Chemistry
University of Malaya
50603 Kuala Lumpur
Malaysia
and
Chemistry Department
Faculty of Science
King Abdulaziz University
PO Box 80203 Jeddah
Saudi Arabia
;
data_I
_audit_creation_method     SHELXL-97
_chemical_name_systematic
;
Hexaaquacobalt(II) bis[4-(pyridin-2-ylmethoxy)benzoate] dihydrate
;
_chemical_name_common     ?
_chemical_formula_moiety     'H12 Co O6 2+, 2(C13 H10 N O3 -), 2(H2 O)'
_chemical_formula_sum     'C26 H36 Co N2 O14'
_chemical_formula_iupac     '[Co (H2 O)6] (C13 H10 N O3)2, 2H2 O'
_chemical_formula_weight     659.50
_chemical_melting_point     ?
_symmetry_cell_setting     triclinic
_symmetry_space_group_name_H-M     'P -1'
_symmetry_space_group_name_Hall     '-P 1'
loop_
    _symmetry_equiv_pos_as_xyz
    'x, y, z'
    '-x, -y, -z'
_cell_length_a     7.4349(3)
_cell_length_b     7.5431(3)
_cell_length_c     13.7531(6)
_cell_angle_alpha     84.3070(10)
_cell_angle_beta     83.1530(10)
_cell_angle_gamma     73.3330(10)
_cell_volume     731.91(5)
_cell_formula_units_Z     1
_cell_measurement_reflns_used     5547
_cell_measurement_theta_min     3.11
_cell_measurement_theta_max     27.44
_cell_measurement_temperature     293(2)
_exptl_crystal_description     prism
_exptl_crystal_colour     pink
_exptl_crystal_size_max     0.21
_exptl_crystal_size_mid     0.15
_exptl_crystal_size_min     0.13
_exptl_crystal_density_diffrn     1.496
_exptl_crystal_density_meas     ?
_exptl_crystal_density_method     'not measured'
_exptl_crystal_F_000     345
_exptl_absorpt_coefficient_mu     0.659
_exptl_absorpt_correction_type     multi-scan
_exptl_absorpt_process_details     '(ABSCOR; Higashi, 1995)'
_exptl_absorpt_correction_T_min     0.8740
_exptl_absorpt_correction_T_max     0.9192
_diffrn_ambient_temperature     293(2)
_diffrn_radiation_type     MoK\a
_diffrn_radiation_wavelength     0.71073
_diffrn_radiation_source     'fine-focus sealed tube'
_diffrn_radiation_monochromator     graphite
_diffrn_measurement_device_type     'Rigaku R-AXIS RAPID IP'
_diffrn_measurement_method     \w
_diffrn_detector_area_resol_mean     ?
_diffrn_reflns_number     7251
_diffrn_reflns_av_R_equivalents     0.0259
_diffrn_reflns_av_sigmaI/netI     0.0384
_diffrn_reflns_theta_min     3.11
_diffrn_reflns_theta_max     27.44
_diffrn_reflns_theta_full     27.44
_diffrn_measured_fraction_theta_max     0.991
_diffrn_measured_fraction_theta_full     0.991
_diffrn_reflns_limit_h_min     -9
_diffrn_reflns_limit_h_max     9
_diffrn_reflns_limit_k_min     -9
_diffrn_reflns_limit_k_max     9
_diffrn_reflns_limit_l_min     -17
_diffrn_reflns_limit_l_max     17
_diffrn_standards_number     0
_diffrn_standards_interval_count     0
_diffrn_standards_interval_time     0
_diffrn_standards_decay_%     0
_reflns_number_total     3314
_reflns_number_gt     2401
_reflns_threshold_expression     I>2\s(I)
_refine_ls_structure_factor_coef     Fsqd
_refine_ls_matrix_type     full
_refine_ls_R_factor_all     0.0658
_refine_ls_R_factor_gt     0.0360
_refine_ls_wR_factor_gt     0.0900
_refine_ls_wR_factor_ref     0.1380
_refine_ls_goodness_of_fit_ref     1.153
_refine_ls_restrained_S_all     1.151
_refine_ls_number_reflns     3314
_refine_ls_number_parameters     228
_refine_ls_number_restraints     18
_refine_ls_hydrogen_treatment     mixed
_refine_ls_weighting_scheme     calc
_refine_ls_weighting_details
         'calc w=1/[\s^2^(Fo^2^)+(0.0658P)^2^+0.3695P] where P=(Fo^2^+2Fc^2^)/3'
_atom_sites_solution_hydrogens     geom
_atom_sites_solution_primary     direct
_atom_sites_solution_secondary     difmap
_refine_ls_shift/su_max     0.001
_refine_ls_shift/su_mean     0.001
_refine_diff_density_max     0.628
_refine_diff_density_min     -0.694
_refine_ls_extinction_method     none
_refine_ls_extinction_coef     ?
loop_
    _atom_type_symbol
    _atom_type_description
    _atom_type_scat_dispersion_real
    _atom_type_scat_dispersion_imag
    _atom_type_scat_source
    'C' 'C' 0.0033 0.0016
                         'International Tables Vol C Tables 4.2.6.8 and 6.1.1.4'
    'H' 'H' 0.0000 0.0000
                         'International Tables Vol C Tables 4.2.6.8 and 6.1.1.4'
    'N' 'N' 0.0061 0.0033
                         'International Tables Vol C Tables 4.2.6.8 and 6.1.1.4'
    'O' 'O' 0.0106 0.0060
                         'International Tables Vol C Tables 4.2.6.8 and 6.1.1.4'
    'Co' 'Co' 0.3494 0.9721
                         'International Tables Vol C Tables 4.2.6.8 and 6.1.1.4'
_computing_data_collection     'RAPID-AUTO (Rigaku, 1998)'
_computing_cell_refinement     'RAPID-AUTO (Rigaku, 1998)'
_computing_data_reduction     'CrystalClear (Rigaku/MSC, 2002)'
_computing_structure_solution     'SHELXS97 (Sheldrick, 2008)'
_computing_structure_refinement     'SHELXL97 (Sheldrick, 2008)'
_computing_molecular_graphics     'X-SEED (Barbour, 2001)'
_computing_publication_material     'publCIF (Westrip, 2010)'
loop_
    _atom_site_type_symbol
    _atom_site_label
    _atom_site_fract_x
    _atom_site_fract_y
    _atom_site_fract_z
    _atom_site_U_iso_or_equiv
    _atom_site_adp_type
    _atom_site_calc_flag
    _atom_site_refinement_flags
    _atom_site_occupancy
    _atom_site_symmetry_multiplicity
    _atom_site_disorder_assembly
    _atom_site_disorder_group
    Co Co1 0.5000 0.5000 0.5000 0.02876(18) Uani d S 1 2 . .
    O O1 0.4152(3) 0.8175(3) 0.26860(15) 0.0429(5) Uani d . 1 1 . .
    O O2 0.3638(3) 1.0264(3) 0.37899(14) 0.0415(5) Uani d . 1 1 . .
    O O3 0.2477(4) 1.5730(3) -0.00100(15) 0.0493(6) Uani d . 1 1 . .
    O O1W 0.2738(3) 0.5989(3) 0.41333(15) 0.0368(5) Uani d D 1 1 . .
    O O2W 0.4601(3) 0.7721(2) 0.52791(14) 0.0368(5) Uani d D 1 1 . .
    O O3W 0.3196(3) 0.4485(3) 0.62650(14) 0.0376(5) Uani d D 1 1 . .
    O O4W 0.0843(4) 1.2664(5) 0.5083(3) 0.0673(8) Uani d DU 1 1 . .
    N N1 0.1751(4) 1.7407(3) -0.25030(18) 0.0403(6) Uani d . 1 1 . .
    C C1 0.3773(4) 0.9820(4) 0.2913(2) 0.0321(6) Uani d . 1 1 . .
    C C2 0.3421(4) 1.1356(4) 0.21207(19) 0.0301(6) Uani d . 1 1 . .
    C C3 0.3111(5) 1.3191(4) 0.2343(2) 0.0373(7) Uani d . 1 1 . .
    H H3 0.3107 1.3462 0.2989 0.045 Uiso calc R 1 1 . .
    C C4 0.2809(5) 1.4610(4) 0.1611(2) 0.0403(7) Uani d . 1 1 . .
    H H4 0.2604 1.5830 0.1764 0.048 Uiso calc R 1 1 . .
    C C5 0.2812(4) 1.4210(4) 0.0650(2) 0.0345(6) Uani d . 1 1 . .
    C C6 0.3114(5) 1.2396(4) 0.0414(2) 0.0366(7) Uani d . 1 1 . .
    H H6 0.3109 1.2130 -0.0232 0.044 Uiso calc R 1 1 . .
    C C7 0.3425(4) 1.0985(4) 0.1154(2) 0.0338(6) Uani d . 1 1 . .
    H H7 0.3641 0.9765 0.0998 0.041 Uiso calc R 1 1 . .
    C C8 0.2360(5) 1.5490(4) -0.1010(2) 0.0363(7) Uani d . 1 1 . .
    H H8A 0.1397 1.4877 -0.1062 0.044 Uiso calc R 1 1 . .
    H H8B 0.3557 1.4734 -0.1294 0.044 Uiso calc R 1 1 . .
    C C9 0.1869(4) 1.7387(4) -0.15412(19) 0.0317(6) Uani d . 1 1 . .
    C C10 0.1258(5) 1.9066(5) -0.3007(2) 0.0452(8) Uani d . 1 1 . .
    H H10 0.1169 1.9094 -0.3678 0.054 Uiso calc R 1 1 . .
    C C11 0.0878(5) 2.0720(5) -0.2581(3) 0.0490(8) Uani d . 1 1 . .
    H H11A 0.0534 2.1840 -0.2955 0.059 Uiso calc R 1 1 . .
    C C12 0.1014(5) 2.0687(5) -0.1596(3) 0.0502(8) Uani d . 1 1 . .
    H H12A 0.0765 2.1787 -0.1288 0.060 Uiso calc R 1 1 . .
    C C13 0.1528(5) 1.8992(4) -0.1062(2) 0.0434(7) Uani d . 1 1 . .
    H H13 0.1642 1.8936 -0.0393 0.052 Uiso calc R 1 1 . .
    H H11 0.304(5) 0.677(4) 0.372(2) 0.065(13) Uiso d D 1 1 . .
    H H12 0.167(3) 0.646(5) 0.442(3) 0.069(14) Uiso d D 1 1 . .
    H H21 0.430(5) 0.853(3) 0.4814(16) 0.048(10) Uiso d D 1 1 . .
    H H22 0.503(5) 0.816(4) 0.5708(17) 0.053(11) Uiso d D 1 1 . .
    H H31 0.390(5) 0.361(3) 0.660(2) 0.065(12) Uiso d D 1 1 . .
    H H32 0.271(5) 0.536(3) 0.664(2) 0.065(12) Uiso d D 1 1 . .
    H H41 0.117(7) 1.227(7) 0.4522(18) 0.10(2) Uiso d D 1 1 . .
    H H42 0.149(10) 1.336(11) 0.518(5) 0.24(5) Uiso d D 1 1 . .
loop_
    _atom_site_aniso_label
    _atom_site_aniso_U_11
    _atom_site_aniso_U_22
    _atom_site_aniso_U_33
    _atom_site_aniso_U_12
    _atom_site_aniso_U_13
    _atom_site_aniso_U_23
    Co1 0.0379(3) 0.0210(3) 0.0273(3) -0.0075(2) -0.0068(2) 0.00113(19)
    O1 0.0675(15) 0.0234(9) 0.0361(11) -0.0079(10) -0.0129(10) 0.0013(8)
    O2 0.0683(15) 0.0294(10) 0.0284(10) -0.0143(10) -0.0137(10) 0.0032(8)
    O3 0.0880(18) 0.0294(10) 0.0294(11) -0.0134(11) -0.0167(11) 0.0073(8)
    O1W 0.0426(13) 0.0308(10) 0.0367(11) -0.0092(9) -0.0095(10) 0.0021(9)
    O2W 0.0612(14) 0.0230(9) 0.0277(10) -0.0109(9) -0.0136(9) -0.0005(8)
    O3W 0.0462(13) 0.0312(10) 0.0294(10) -0.0035(9) -0.0002(9) 0.0000(9)
    O4W 0.0531(17) 0.0683(18) 0.077(2) -0.0156(14) 0.0123(15) -0.0117(16)
    N1 0.0455(15) 0.0375(13) 0.0312(12) -0.0026(11) -0.0027(11) 0.0020(10)
    C1 0.0416(17) 0.0266(13) 0.0296(14) -0.0098(12) -0.0121(12) 0.0026(11)
    C2 0.0354(15) 0.0248(12) 0.0294(13) -0.0071(11) -0.0063(11) 0.0022(10)
    C3 0.0537(19) 0.0300(14) 0.0274(13) -0.0080(13) -0.0094(13) -0.0021(11)
    C4 0.060(2) 0.0231(13) 0.0366(15) -0.0077(13) -0.0107(14) 0.0000(11)
    C5 0.0428(17) 0.0305(14) 0.0286(13) -0.0084(12) -0.0074(12) 0.0057(11)
    C6 0.0532(19) 0.0309(14) 0.0244(13) -0.0088(13) -0.0065(12) -0.0016(11)
    C7 0.0404(16) 0.0253(13) 0.0336(15) -0.0044(12) -0.0067(12) -0.0026(11)
    C8 0.0474(18) 0.0315(14) 0.0273(13) -0.0076(13) -0.0042(12) 0.0019(11)
    C9 0.0348(15) 0.0329(14) 0.0251(13) -0.0078(12) -0.0024(11) 0.0040(11)
    C10 0.0486(19) 0.0471(18) 0.0302(15) -0.0013(15) -0.0044(13) 0.0087(13)
    C11 0.058(2) 0.0365(16) 0.0501(19) -0.0103(15) -0.0161(16) 0.0150(14)
    C12 0.071(2) 0.0336(15) 0.0473(19) -0.0124(16) -0.0194(17) 0.0016(14)
    C13 0.060(2) 0.0358(15) 0.0352(15) -0.0120(15) -0.0145(14) 0.0008(12)
loop_
    _geom_bond_atom_site_label_1
    _geom_bond_atom_site_label_2
    _geom_bond_site_symmetry_2
    _geom_bond_distance
    _geom_bond_publ_flag
    Co1 O2W . 2.0559(18) ?
    Co1 O2W 2_666 2.0559(18) ?
    Co1 O1W 2_666 2.094(2) ?
    Co1 O1W . 2.094(2) ?
    Co1 O3W 2_666 2.141(2) ?
    Co1 O3W . 2.141(2) ?
    O1 C1 . 1.254(3) ?
    O2 C1 . 1.268(3) ?
    O3 C5 . 1.372(3) ?
    O3 C8 . 1.420(3) ?
    O1W H11 . 0.837(10) ?
    O1W H12 . 0.838(10) ?
    O2W H21 . 0.841(10) ?
    O2W H22 . 0.841(10) ?
    O3W H31 . 0.847(10) ?
    O3W H32 . 0.846(10) ?
    O4W H41 . 0.837(10) ?
    O4W H42 . 0.839(10) ?
    N1 C9 . 1.334(4) ?
    N1 C10 . 1.344(4) ?
    C1 C2 . 1.497(4) ?
    C2 C7 . 1.385(4) ?
    C2 C3 . 1.395(4) ?
    C3 C4 . 1.383(4) ?
    C3 H3 . 0.9300 ?
    C4 C5 . 1.384(4) ?
    C4 H4 . 0.9300 ?
    C5 C6 . 1.387(4) ?
    C6 C7 . 1.387(4) ?
    C6 H6 . 0.9300 ?
    C7 H7 . 0.9300 ?
    C8 C9 . 1.507(4) ?
    C8 H8A . 0.9700 ?
    C8 H8B . 0.9700 ?
    C9 C13 . 1.381(4) ?
    C10 C11 . 1.372(5) ?
    C10 H10 . 0.9300 ?
    C11 C12 . 1.369(5) ?
    C11 H11A . 0.9300 ?
    C12 C13 . 1.386(4) ?
    C12 H12A . 0.9300 ?
    C13 H13 . 0.9300 ?
loop_
    _geom_angle_atom_site_label_1
    _geom_angle_atom_site_label_2
    _geom_angle_atom_site_label_3
    _geom_angle_site_symmetry_1
    _geom_angle_site_symmetry_3
    _geom_angle
    _geom_angle_publ_flag
    O2W Co1 O2W . 2_666 180.0000(10)
                                   ?
    O2W Co1 O1W . 2_666 93.59(8) ?
    O2W Co1 O1W 2_666 2_666 86.41(8) ?
    O2W Co1 O1W . . 86.41(8) ?
    O2W Co1 O1W 2_666 . 93.59(8) ?
    O1W Co1 O1W 2_666 . 180.0 ?
    O2W Co1 O3W . 2_666 86.46(8) ?
    O2W Co1 O3W 2_666 2_666 93.54(8) ?
    O1W Co1 O3W 2_666 2_666 92.45(9) ?
    O1W Co1 O3W . 2_666 87.55(8) ?
    O2W Co1 O3W . . 93.54(8) ?
    O2W Co1 O3W 2_666 . 86.46(8) ?
    O1W Co1 O3W 2_666 . 87.55(8) ?
    O1W Co1 O3W . . 92.45(9) ?
    O3W Co1 O3W 2_666 . 180.0000(10)
                                   ?
    C5 O3 C8 . . 119.4(2) ?
    Co1 O1W H11 . . 106(3) ?
    Co1 O1W H12 . . 117(3) ?
    H11 O1W H12 . . 109.7(17) ?
    Co1 O2W H21 . . 117(2) ?
    Co1 O2W H22 . . 130(2) ?
    H21 O2W H22 . . 109.4(16) ?
    Co1 O3W H31 . . 104(3) ?
    Co1 O3W H32 . . 117(3) ?
    H31 O3W H32 . . 107.6(16) ?
    H41 O4W H42 . . 109(6) ?
    C9 N1 C10 . . 117.8(3) ?
    O1 C1 O2 . . 123.3(2) ?
    O1 C1 C2 . . 119.1(2) ?
    O2 C1 C2 . . 117.6(2) ?
    C7 C2 C3 . . 118.8(2) ?
    C7 C2 C1 . . 120.9(2) ?
    C3 C2 C1 . . 120.4(2) ?
    C4 C3 C2 . . 120.5(3) ?
    C4 C3 H3 . . 119.8 ?
    C2 C3 H3 . . 119.8 ?
    C3 C4 C5 . . 119.9(3) ?
    C3 C4 H4 . . 120.1 ?
    C5 C4 H4 . . 120.1 ?
    O3 C5 C4 . . 114.6(2) ?
    O3 C5 C6 . . 124.8(3) ?
    C4 C5 C6 . . 120.5(2) ?
    C5 C6 C7 . . 119.0(3) ?
    C5 C6 H6 . . 120.5 ?
    C7 C6 H6 . . 120.5 ?
    C2 C7 C6 . . 121.3(3) ?
    C2 C7 H7 . . 119.3 ?
    C6 C7 H7 . . 119.3 ?
    O3 C8 C9 . . 107.6(2) ?
    O3 C8 H8A . . 110.2 ?
    C9 C8 H8A . . 110.2 ?
    O3 C8 H8B . . 110.2 ?
    C9 C8 H8B . . 110.2 ?
    H8A C8 H8B . . 108.5 ?
    N1 C9 C13 . . 122.4(3) ?
    N1 C9 C8 . . 115.3(2) ?
    C13 C9 C8 . . 122.3(2) ?
    N1 C10 C11 . . 123.2(3) ?
    N1 C10 H10 . . 118.4 ?
    C11 C10 H10 . . 118.4 ?
    C12 C11 C10 . . 118.7(3) ?
    C12 C11 H11A . . 120.7 ?
    C10 C11 H11A . . 120.7 ?
    C11 C12 C13 . . 119.1(3) ?
    C11 C12 H12A . . 120.4 ?
    C13 C12 H12A . . 120.4 ?
    C9 C13 C12 . . 118.8(3) ?
    C9 C13 H13 . . 120.6 ?
    C12 C13 H13 . . 120.6 ?
loop_
    _geom_torsion_atom_site_label_1
    _geom_torsion_atom_site_label_2
    _geom_torsion_atom_site_label_3
    _geom_torsion_atom_site_label_4
    _geom_torsion_site_symmetry_1
    _geom_torsion_site_symmetry_2
    _geom_torsion_site_symmetry_3
    _geom_torsion_site_symmetry_4
    _geom_torsion
    _geom_torsion_publ_flag
    O1 C1 C2 C7 . . . . 3.0(4) ?
    O2 C1 C2 C7 . . . . -175.9(3) ?
    O1 C1 C2 C3 . . . . -176.1(3) ?
    O2 C1 C2 C3 . . . . 5.1(4) ?
    C7 C2 C3 C4 . . . . 0.1(5) ?
    C1 C2 C3 C4 . . . . 179.2(3) ?
    C2 C3 C4 C5 . . . . 0.1(5) ?
    C8 O3 C5 C4 . . . . -177.1(3) ?
    C8 O3 C5 C6 . . . . 2.2(5) ?
    C3 C4 C5 O3 . . . . 179.3(3) ?
    C3 C4 C5 C6 . . . . 0.1(5) ?
    O3 C5 C6 C7 . . . . -179.6(3) ?
    C4 C5 C6 C7 . . . . -0.4(5) ?
    C3 C2 C7 C6 . . . . -0.5(5) ?
    C1 C2 C7 C6 . . . . -179.5(3) ?
    C5 C6 C7 C2 . . . . 0.6(5) ?
    C5 O3 C8 C9 . . . . 176.6(3) ?
    C10 N1 C9 C13 . . . . -0.8(5) ?
    C10 N1 C9 C8 . . . . 177.9(3) ?
    O3 C8 C9 N1 . . . . 178.4(3) ?
    O3 C8 C9 C13 . . . . -2.9(4) ?
    C9 N1 C10 C11 . . . . 0.1(5) ?
    N1 C10 C11 C12 . . . . 0.3(6) ?
    C10 C11 C12 C13 . . . . 0.0(6) ?
    N1 C9 C13 C12 . . . . 1.1(5) ?
    C8 C9 C13 C12 . . . . -177.6(3) ?
    C11 C12 C13 C9 . . . . -0.6(5) ?
loop_
    _geom_hbond_atom_site_label_D
    _geom_hbond_atom_site_label_H
    _geom_hbond_atom_site_label_A
    _geom_hbond_site_symmetry_A
    _geom_hbond_distance_DH
    _geom_hbond_distance_HA
    _geom_hbond_distance_DA
    _geom_hbond_angle_DHA
    _geom_hbond_publ_flag
    O1w H11 O1 . 0.840(10)
                         1.940(10)
                                 2.762(3) 169(3) y
    O1w H12 O4w 2_576 0.840(10)
                              1.870(10)
                                      2.696(4) 171(4) y
    O2w H21 O2 . 0.840(10)
                         1.840(10)
                                 2.678(3) 179(3) y
    O2w H22 O2 2_676 0.840(10)
                             1.97(2) 2.755(3) 156(3) y
    O3w H31 O1 2_666 0.850(10)
                             1.960(10)
                                     2.798(3) 170(4) y
    O3w H32 N1 1_546 0.850(10)
                             1.950(10)
                                     2.799(3) 177(4) y
    O4w H41 O2 . 0.840(10)
                         2.22(4) 2.891(4) 137(5) y
    O4w H42 O3w 1_565 0.840(10)
                              2.42(4) 3.176(4) 151(7) y
