# Supplementary material for: Hexaaqua­cobalt(II) bis­[4-(pyridin-2-yl­meth­oxy)benzoate] dihydrate
Source: Acta Crystallogr Sect E Struct Rep Online. 2011 Oct 12;67(Pt 11):m1519. doi: 10.1107/S1600536811040931 (PMC3246947; doi:10.1107/S1600536811040931)
Supplement: Supplementary file 2 [file e-67-m1519-Isup2.hkl]

# 
# h,k,l, Fc-squared, Fo-squared, sigma(Fo-squared) and status flag 
# 
data_I
_shelx_title '  P-1' 
_shelx_refln_list_code          4 
_shelx_F_calc_maximum      150.79 
_exptl_crystal_F_000       345.00 
_reflns_d_resolution_high  0.7712 
 
loop_ 
 _symmetry_equiv_pos_as_xyz 
 'x, y, z' 
 '-x, -y, -z' 
 
_cell_length_a     7.4349 
_cell_length_b     7.5431 
_cell_length_c    13.7531 
_cell_angle_alpha  84.307 
_cell_angle_beta   83.153 
_cell_angle_gamma  73.333 
 
_shelx_F_squared_multiplier     1.000 
 
loop_ 
 _refln_index_h 
 _refln_index_k 
 _refln_index_l 
 _refln_F_squared_calc 
 _refln_F_squared_meas 
 _refln_F_squared_sigma 
 _refln_observed_status 
   2   0   0     1801.05     1775.04     13.75 o 
   3   0   0        3.69        4.06      1.85 o 
   4   0   0        0.64        0.40      1.82 o 
   5   0   0      741.42      717.85     10.59 o 
   6   0   0       97.12      104.33      5.50 o 
   7   0   0       33.24       34.64      5.31 o 
   8   0   0        5.81       -0.21      6.04 o 
   9   0   0        9.93        0.15      4.28 o 
  -8   1   0       31.20        0.25      4.33 o 
  -7   1   0        0.19        1.93      4.24 o 
  -6   1   0       21.71       22.50      5.61 o 
  -5   1   0      146.31      147.54      5.47 o 
  -4   1   0      134.72      138.37      5.57 o 
  -3   1   0      179.42      170.99      4.46 o 
  -2   1   0      245.25      215.79      3.76 o 
  -1   1   0      664.17      591.29      5.34 o 
   1   1   0     1022.04      980.80     14.70 o 
   2   1   0     2740.36     2661.55     28.38 o 
   3   1   0       16.82       18.94      3.85 o 
   4   1   0    10819.97    11405.69    151.04 o 
   5   1   0      730.23      728.94      9.03 o 
   6   1   0        8.84       13.61      3.80 o 
   7   1   0        0.24       -0.19      2.76 o 
   8   1   0        4.73        0.98      3.89 o 
   9   1   0       41.95       43.55      8.22 o 
  -8   2   0       30.28       -0.61      5.24 o 
  -7   2   0       46.38       54.52     34.63 o 
  -6   2   0       74.08       87.81      8.00 o 
  -5   2   0      115.01      129.41      5.96 o 
  -4   2   0      307.82      299.60      7.43 o 
  -3   2   0       25.63       27.21      3.57 o 
  -2   2   0       27.02       26.67      2.37 o 
  -1   2   0      250.78      231.10      3.87 o 
   0   2   0     1315.27     1219.89      7.55 o 
   1   2   0     1301.24     1275.08     16.10 o 
   2   2   0      176.88      167.80      3.96 o 
   3   2   0      653.98      634.09      6.26 o 
   4   2   0        8.39        8.52      1.86 o 
   5   2   0      367.26      382.10      5.88 o 
   6   2   0        3.77        1.15      2.61 o 
   7   2   0       28.53       36.46      4.44 o 
   8   2   0      294.00      285.20     10.46 o 
   9   2   0       25.39       28.45      5.98 o 
  -7   3   0       75.72       65.50     43.32 o 
  -6   3   0       19.69       13.99     12.07 o 
  -5   3   0       15.64       20.85      4.65 o 
  -4   3   0      287.39      291.22      9.37 o 
  -3   3   0      654.55      663.38      8.68 o 
  -2   3   0      895.43      877.24      9.94 o 
  -1   3   0      876.63      915.38      6.94 o 
   0   3   0     1034.17     1030.68      6.49 o 
   1   3   0      735.21      693.19      4.32 o 
   2   3   0        0.97        2.06      0.81 o 
   3   3   0       43.77       35.14      2.08 o 
   4   3   0      319.94      300.99      4.86 o 
   5   3   0      453.43      442.98      6.69 o 
   6   3   0      114.29      114.40      4.25 o 
   7   3   0       21.57       13.27      8.62 o 
   8   3   0        0.65       -1.02      3.85 o 
   9   3   0        9.00       11.36      8.69 o 
  -7   4   0       61.88       45.67     31.50 o 
  -6   4   0       54.14       56.74     38.33 o 
  -5   4   0       16.40       19.86      5.26 o 
  -4   4   0       43.76       54.43      5.03 o 
  -3   4   0       79.40       72.93      4.61 o 
  -2   4   0      185.81      208.43      3.99 o 
  -1   4   0      118.67      116.62      2.77 o 
   0   4   0      905.51      832.25      6.75 o 
   1   4   0     1227.44     1197.34      7.27 o 
   2   4   0      771.77      778.41      9.13 o 
   3   4   0      771.77      810.95      7.20 o 
   4   4   0      173.66      167.73      3.32 o 
   5   4   0      288.04      278.35      4.35 o 
   6   4   0       59.47       65.32      5.17 o 
   7   4   0       25.97       25.87      3.50 o 
   8   4   0       30.86       24.73      5.07 o 
   9   4   0       24.01       18.76      5.84 o 
  -6   5   0      143.51      158.84      9.61 o 
  -5   5   0       78.97       96.80      7.35 o 
  -4   5   0      109.51      118.95      5.25 o 
  -3   5   0      345.44      347.33      6.87 o 
  -2   5   0      233.05      237.66      5.87 o 
  -1   5   0       14.72       17.28      2.31 o 
   0   5   0       69.03       66.21      2.34 o 
   1   5   0       62.96       60.66      1.98 o 
   2   5   0       99.42       94.89      2.21 o 
   3   5   0      106.80       97.48      3.21 o 
   4   5   0      310.60      308.31      4.51 o 
   5   5   0      236.66      230.57      4.63 o 
   6   5   0       80.68       82.51      3.99 o 
   7   5   0      126.63      130.62     11.45 o 
   8   5   0       10.69        8.58      3.37 o 
   9   5   0        8.38        8.06      4.92 o 
  -5   6   0        0.18        0.25      3.35 o 
  -4   6   0        1.68        0.69      3.21 o 
  -3   6   0        6.17        7.14      3.90 o 
  -2   6   0      860.87      842.97      9.39 o 
  -1   6   0      557.54      538.36     11.57 o 
   0   6   0      103.70       90.80      3.03 o 
   1   6   0      338.16      322.12      5.43 o 
   2   6   0       55.95       54.79      2.73 o 
   3   6   0        0.55        1.38      1.31 o 
   4   6   0      109.38      115.24      4.47 o 
   5   6   0        5.06        3.27      1.72 o 
   6   6   0       12.08        6.08      4.19 o 
   7   6   0       21.69       16.99      3.65 o 
   8   6   0       32.59       24.00      8.40 o 
  -4   7   0       10.08       12.93      4.85 o 
  -3   7   0       50.85       56.68      5.61 o 
  -2   7   0      140.66      150.25      5.23 o 
  -1   7   0      141.30      151.02      4.50 o 
   0   7   0        6.97        9.53      2.70 o 
   1   7   0        3.02        3.15      1.90 o 
   2   7   0      717.80      709.83      7.30 o 
   3   7   0      458.25      463.23      5.62 o 
   4   7   0       17.81       15.91      2.90 o 
   5   7   0      133.30      125.25      6.23 o 
   6   7   0        0.79        0.42      1.43 o 
   7   7   0        0.23        5.30     10.29 o 
  -3   8   0       11.43        6.38      4.55 o 
  -2   8   0       86.61       88.26     24.97 o 
  -1   8   0      117.36      122.27      4.97 o 
   0   8   0       16.74       14.76      3.12 o 
   1   8   0       11.53        7.27      3.98 o 
   2   8   0       38.71       38.02      3.12 o 
   3   8   0      202.17      198.30      5.88 o 
   4   8   0       52.84       50.34      2.58 o 
   5   8   0        5.61        5.37      5.81 o 
  -1   9   0        7.91       10.63      5.42 o 
   0   9   0        0.54        2.12      2.95 o 
   1   9   0        1.90        2.41      2.58 o 
   2   9   0       30.88       28.19      8.49 o 
   3   9   0      102.69      105.81     13.86 o 
   4   9   0       33.69       30.90      7.70 o 
   5   9   0        9.33        7.52      6.76 o 
  -5  -9   1       55.45       65.19      9.35 o 
  -4  -9   1       97.21       99.57      9.62 o 
  -3  -9   1        8.18        8.20      6.71 o 
  -2  -9   1        0.27       -6.03      6.76 o 
  -1  -9   1        3.66        1.74      2.66 o 
   0  -9   1      154.28      161.48      6.38 o 
  -5  -8   1       29.69       41.47      7.84 o 
  -4  -8   1       34.01       34.81     11.61 o 
  -3  -8   1      194.83      171.14      8.88 o 
  -2  -8   1       58.39       57.77      4.42 o 
  -1  -8   1       96.70       96.30      3.92 o 
   0  -8   1      170.19      173.86      4.62 o 
   1  -8   1       37.13       38.24      4.01 o 
   2  -8   1        2.75        3.31      4.08 o 
  -7  -7   1       21.83       20.03      7.99 o 
  -6  -7   1        2.00        4.40      9.65 o 
  -5  -7   1      109.81      105.18      5.19 o 
  -4  -7   1      911.87      873.23     23.63 o 
  -3  -7   1       33.84       33.63      1.84 o 
  -2  -7   1       23.15       20.53      2.33 o 
  -1  -7   1        1.47        2.02      1.59 o 
   0  -7   1       21.41       21.80      3.09 o 
   1  -7   1      316.61      319.63      5.75 o 
   2  -7   1      102.43      100.06      4.79 o 
   3  -7   1       56.30       63.33      5.10 o 
   4  -7   1       62.05       68.13      6.61 o 
  -8  -6   1       24.25       15.31      4.55 o 
  -7  -6   1       26.63       20.16      4.65 o 
  -6  -6   1       10.81        3.00      3.72 o 
  -5  -6   1       16.30        8.58      4.39 o 
  -4  -6   1       75.14       74.71      1.75 o 
  -3  -6   1      379.29      359.43      4.47 o 
  -2  -6   1        6.24        7.03      2.16 o 
  -1  -6   1      300.91      288.05      3.72 o 
   0  -6   1     1000.70     1001.81      9.85 o 
   1  -6   1       15.81       17.31      3.00 o 
   2  -6   1        4.39        1.87      2.85 o 
   3  -6   1        6.42        7.14      3.43 o 
   4  -6   1        5.92       11.45      5.48 o 
   5  -6   1       77.22       80.11      6.97 o 
  -9  -5   1       27.91       21.15      4.40 o 
  -8  -5   1       13.38       12.49      4.07 o 
  -7  -5   1       81.67       83.87      3.68 o 
  -6  -5   1       81.89       84.82      3.83 o 
  -5  -5   1       19.24       21.64      2.41 o 
  -4  -5   1      237.79      239.27      5.07 o 
  -3  -5   1      235.41      231.83      4.72 o 
  -2  -5   1      218.28      208.20      3.51 o 
  -1  -5   1      141.87      143.33      2.15 o 
   0  -5   1       58.71       59.32      2.75 o 
   1  -5   1      514.34      485.55      6.01 o 
   2  -5   1        0.60        1.53      2.19 o 
   3  -5   1      449.33      445.13      6.79 o 
   4  -5   1      291.60      292.66      6.67 o 
   5  -5   1        0.46        0.95      3.48 o 
   6  -5   1        1.55        0.72      4.54 o 
  -9  -4   1       11.41       15.96      4.47 o 
  -8  -4   1       12.35       11.76      3.63 o 
  -7  -4   1       58.57       65.74      3.85 o 
  -6  -4   1       45.09       41.97      2.84 o 
  -5  -4   1      239.54      249.39      3.92 o 
  -4  -4   1       89.47       87.87      2.56 o 
  -3  -4   1     1370.49     1332.77     17.82 o 
  -2  -4   1     1319.07     1276.02     12.83 o 
  -1  -4   1        0.79        1.83      0.76 o 
   0  -4   1      250.57      230.94      3.39 o 
   1  -4   1      280.21      289.92      6.33 o 
   2  -4   1      503.06      482.62      5.72 o 
   3  -4   1       22.36       21.11      3.05 o 
   4  -4   1       80.73       91.44      6.73 o 
   5  -4   1       44.77       55.66      7.71 o 
   6  -4   1        1.38       -1.28      4.72 o 
   7  -4   1      119.32      135.34      9.91 o 
  -9  -3   1        1.08        1.26      3.78 o 
  -8  -3   1       29.25       28.37      5.40 o 
  -7  -3   1        1.37        2.69      2.88 o 
  -6  -3   1      108.91      110.58      4.01 o 
  -5  -3   1      206.62      199.72      4.54 o 
  -4  -3   1      124.55      119.41      2.42 o 
  -3  -3   1      754.02      709.18     12.62 o 
  -2  -3   1      209.70      198.62      2.17 o 
  -1  -3   1      429.26      432.66      3.03 o 
   0  -3   1       33.30       36.24      1.28 o 
   1  -3   1     1435.97     1425.23     16.54 o 
   2  -3   1     1746.88     1727.36     15.30 o 
   3  -3   1       57.30       64.02      3.91 o 
   4  -3   1      160.66      173.45      5.88 o 
   5  -3   1       38.28       37.58      5.09 o 
   6  -3   1       34.46       30.41     19.64 o 
   7  -3   1       21.89       14.76     14.37 o 
  -9  -2   1       33.66       37.43      7.31 o 
  -8  -2   1       24.98       14.63      4.59 o 
  -7  -2   1       34.37       47.82      6.62 o 
  -6  -2   1       35.34       48.15      5.02 o 
  -5  -2   1        2.85        3.25      2.09 o 
  -4  -2   1      453.73      454.80      5.27 o 
  -3  -2   1      123.82      125.73      2.50 o 
  -2  -2   1      311.60      301.50      4.28 o 
  -1  -2   1      722.86      759.38      5.06 o 
   0  -2   1        1.54        0.77      0.74 o 
   1  -2   1      668.90      632.52      5.24 o 
   2  -2   1      320.03      293.63      9.00 o 
   3  -2   1      264.27      271.99     12.40 o 
   4  -2   1        2.68        4.69      3.73 o 
   5  -2   1       47.84       50.11      4.90 o 
   6  -2   1       85.92       95.78      6.37 o 
   7  -2   1       15.14       -0.10      4.54 o 
   8  -2   1       45.41       -0.23      4.81 o 
  -9  -1   1        4.51        9.49      7.88 o 
  -8  -1   1       13.53       11.13      5.86 o 
  -7  -1   1       44.02       50.37      8.68 o 
  -6  -1   1     1832.75     1781.57     30.18 o 
  -5  -1   1      800.12      788.33     11.99 o 
  -4  -1   1        1.23        1.16      2.52 o 
  -3  -1   1      178.58      159.16      7.31 o 
  -2  -1   1      215.67      224.55      2.78 o 
  -1  -1   1      184.97      155.71      2.26 o 
   0  -1   1     1947.69     1883.33     32.87 o 
   1  -1   1       34.99       31.03      1.82 o 
   2  -1   1      319.10      296.86      4.26 o 
   3  -1   1      771.03      730.36     10.06 o 
   4  -1   1      109.04      114.88      4.15 o 
   5  -1   1       32.35       30.63      4.11 o 
   6  -1   1       49.48       50.12      5.19 o 
   7  -1   1       41.26       25.87     20.30 o 
   8  -1   1       10.42       -0.06      6.14 o 
  -9   0   1       20.94       11.51     11.30 o 
  -8   0   1       10.87        0.21      3.67 o 
  -7   0   1       26.94       30.42      5.18 o 
  -6   0   1       12.86       15.28      4.91 o 
  -5   0   1      260.16      249.58     13.44 o 
  -4   0   1       35.99       45.27      3.06 o 
  -3   0   1      143.26      133.46      3.19 o 
  -2   0   1    22737.89    22485.45    167.75 o 
  -1   0   1     2415.82     2527.85     36.69 o 
   1   0   1     1044.82      973.74     10.39 o 
   2   0   1      422.27      446.31      5.04 o 
   3   0   1      650.29      595.07      7.50 o 
   4   0   1      416.09      417.11      6.96 o 
   5   0   1      216.81      180.35     20.49 o 
   6   0   1       54.85       66.80      5.09 o 
   7   0   1       77.83       82.00      9.18 o 
   8   0   1       34.43        0.16      3.83 o 
   9   0   1        3.04        0.16      5.15 o 
  -8   1   1        2.93       -0.61      5.47 o 
  -7   1   1        0.28        0.90      3.93 o 
  -6   1   1       36.28       34.51      4.94 o 
  -5   1   1      419.87      454.22      8.15 o 
  -4   1   1       46.90       51.90      4.31 o 
  -3   1   1       39.63       39.46      3.52 o 
  -2   1   1      538.75      503.31      5.62 o 
  -1   1   1      127.87      134.36      3.23 o 
   0   1   1      297.34      318.26      3.39 o 
   1   1   1      870.80      855.15      8.66 o 
   2   1   1    21637.48    21227.58    156.44 o 
   3   1   1      104.93      107.92      4.02 o 
   4   1   1      128.29      121.20      3.66 o 
   5   1   1      116.13      131.64      4.88 o 
   6   1   1        1.19        1.02      2.94 o 
   7   1   1       97.61      114.40      8.69 o 
   8   1   1       45.45       33.35     24.94 o 
   9   1   1       28.02       26.21     21.61 o 
  -8   2   1       29.19        0.22      5.41 o 
  -7   2   1       54.11       51.62     35.39 o 
  -6   2   1      142.68      167.99      7.20 o 
  -5   2   1       22.74       22.42      4.48 o 
  -4   2   1       72.15       76.03      5.41 o 
  -3   2   1        2.07        4.27      2.37 o 
  -2   2   1       12.70        4.47      4.43 o 
  -1   2   1     1955.92     1961.04     26.35 o 
   0   2   1        7.19        7.98      1.09 o 
   1   2   1      570.24      563.82      3.87 o 
   2   2   1      107.56      109.29      2.89 o 
   3   2   1       68.97       66.02      2.12 o 
   4   2   1       88.40      102.78      3.62 o 
   5   2   1      214.97      221.95      4.81 o 
   6   2   1     1371.69     1389.82     19.76 o 
   7   2   1       24.69       28.33      5.30 o 
   8   2   1        3.01        2.88      4.12 o 
   9   2   1        2.52        3.03      4.81 o 
  -7   3   1       40.90       -0.27      4.53 o 
  -6   3   1       58.08       68.66      6.68 o 
  -5   3   1      108.31      113.76      8.89 o 
  -4   3   1      556.54      534.61     13.97 o 
  -3   3   1      517.92      548.26      7.93 o 
  -2   3   1      967.40      920.77      9.55 o 
  -1   3   1       63.46       58.69      2.04 o 
   0   3   1      146.60      118.77      2.23 o 
   1   3   1      415.84      355.29      2.70 o 
   2   3   1      477.67      443.35      3.72 o 
   3   3   1     1028.27     1019.52     12.20 o 
   4   3   1        0.92        0.24      1.24 o 
   5   3   1       73.13       71.27      3.69 o 
   6   3   1      104.26      105.82      5.20 o 
   7   3   1        5.75        6.37      3.95 o 
   8   3   1        5.25       -0.69      4.07 o 
   9   3   1       16.45       13.33     17.05 o 
  -7   4   1        0.20       -6.01      6.34 o 
  -6   4   1       63.67       72.57      7.25 o 
  -5   4   1       24.93       20.12      6.50 o 
  -4   4   1        4.75        2.83      3.64 o 
  -3   4   1      118.32      121.74      6.98 o 
  -2   4   1      272.37      268.13      6.14 o 
  -1   4   1      469.31      444.34      5.13 o 
   0   4   1     1660.41     1626.26     14.67 o 
   1   4   1     1725.83     1825.54     10.49 o 
   2   4   1      872.22      882.49      6.54 o 
   3   4   1       50.93       44.50      1.76 o 
   4   4   1        5.65        4.60      4.02 o 
   5   4   1      115.38      106.55      6.59 o 
   6   4   1      336.10      323.57      5.86 o 
   7   4   1      197.14      195.42      5.63 o 
   8   4   1        2.26        2.97      3.43 o 
   9   4   1        0.19       -1.19      3.67 o 
  -6   5   1        0.24        0.89      6.23 o 
  -5   5   1       92.42      101.17      8.91 o 
  -4   5   1        3.05        5.33      4.39 o 
  -3   5   1       30.39       27.36      3.54 o 
  -2   5   1      237.76      241.21      4.75 o 
  -1   5   1        3.22        2.41      2.13 o 
   0   5   1        2.25        1.03      1.44 o 
   1   5   1       71.70       63.92      2.19 o 
   2   5   1      239.54      218.46      6.01 o 
   3   5   1      200.42      191.13      3.05 o 
   4   5   1      283.73      277.04      3.67 o 
   5   5   1      411.27      390.60      6.04 o 
   6   5   1      127.67      131.05      5.65 o 
   7   5   1       30.05       29.37      5.32 o 
   8   5   1        0.15        1.61      3.59 o 
   9   5   1        1.99        4.57      3.97 o 
  -5   6   1        8.09        8.83      6.19 o 
  -4   6   1       95.60      107.33      6.39 o 
  -3   6   1      108.67      126.44      6.65 o 
  -2   6   1        2.46        0.27      2.64 o 
  -1   6   1      761.98      732.58      7.97 o 
   0   6   1       20.71       30.28      2.82 o 
   1   6   1       56.64       51.36      2.19 o 
   2   6   1      154.19      151.41      3.15 o 
   3   6   1        1.55        0.99      1.32 o 
   4   6   1       18.99       17.08      2.20 o 
   5   6   1       30.96       31.18      2.62 o 
   6   6   1       78.95       79.55      2.99 o 
   7   6   1       26.67       25.08      3.97 o 
   8   6   1        8.08        6.40      5.07 o 
  -4   7   1        8.24        9.51      4.80 o 
  -3   7   1       38.71       35.35     12.67 o 
  -2   7   1      188.26      187.99      6.18 o 
  -1   7   1      149.64      151.43      4.57 o 
   0   7   1      319.16      317.16      5.20 o 
   1   7   1      106.06      109.54      3.76 o 
   2   7   1        3.26        3.48      1.98 o 
   3   7   1      664.71      654.34      6.95 o 
   4   7   1       56.09       59.89      3.26 o 
   5   7   1        0.72        1.46      1.83 o 
   6   7   1       42.56       37.49      3.17 o 
   7   7   1        1.63        4.04      4.04 o 
  -3   8   1       23.32        8.50      8.18 o 
  -2   8   1       28.42       27.80     10.46 o 
  -1   8   1       13.38       10.92      3.57 o 
   0   8   1       43.41       42.07      5.08 o 
   1   8   1       42.72       41.12      3.48 o 
   2   8   1      107.31      105.76      3.87 o 
   3   8   1      132.38      127.66      3.56 o 
   4   8   1      228.95      211.05      6.35 o 
   5   8   1       46.67       44.46      5.89 o 
  -1   9   1       11.45       18.70      4.84 o 
   0   9   1        8.84        8.73      4.49 o 
   1   9   1       18.13       11.00      4.90 o 
   2   9   1        0.69        1.09      3.02 o 
   3   9   1        7.17        3.96      2.23 o 
   4   9   1       37.30       38.91      7.41 o 
   5   9   1       25.50       27.76      7.57 o 
   6   9   1       11.76       10.84      7.24 o 
  -5  -9   2       31.11       33.11     14.49 o 
  -4  -9   2        3.04       -1.16      5.98 o 
  -3  -9   2        2.45        2.61      6.23 o 
  -2  -9   2      107.65      116.66      7.48 o 
  -1  -9   2       67.30       80.72      9.88 o 
   0  -9   2        3.83        0.39      2.62 o 
  -5  -8   2       90.27       77.20      9.37 o 
  -4  -8   2       77.36       75.67     13.62 o 
  -3  -8   2      117.79      118.78      9.05 o 
  -2  -8   2      253.02      239.73     15.78 o 
  -1  -8   2      114.40      114.50      5.59 o 
   0  -8   2       39.49       23.75     11.24 o 
   1  -8   2        6.26        5.16      3.04 o 
   2  -8   2       94.28       94.77      7.05 o 
  -7  -7   2       72.94       79.02     10.23 o 
  -6  -7   2      334.27      340.33     13.01 o 
  -5  -7   2        0.28        0.53      4.80 o 
  -4  -7   2       42.64       35.55      6.97 o 
  -3  -7   2        3.05        2.94      0.76 o 
  -2  -7   2        5.44        6.46      1.71 o 
  -1  -7   2      351.52      356.20      7.87 o 
   0  -7   2      105.82      103.97      3.38 o 
   1  -7   2      102.02       99.81      5.00 o 
   2  -7   2      156.64      162.12      5.69 o 
   3  -7   2       71.16       77.72      6.89 o 
   4  -7   2       39.46       39.38      5.45 o 
  -7  -6   2       20.08       18.90      4.92 o 
  -6  -6   2       10.23        1.10      2.48 o 
  -5  -6   2        4.00        2.10      1.08 o 
  -4  -6   2        0.77        0.11      0.55 o 
  -3  -6   2      599.41      587.40      6.29 o 
  -2  -6   2     1717.95     1718.43     23.39 o 
  -1  -6   2        2.30        3.69      1.49 o 
   0  -6   2      308.86      284.75      5.08 o 
   1  -6   2       92.86       92.37      3.37 o 
   2  -6   2        6.64        8.35      3.66 o 
   3  -6   2      278.61      288.07     10.49 o 
   4  -6   2       70.01       71.88      5.42 o 
   5  -6   2       25.73       30.20      6.16 o 
  -9  -5   2        7.71        6.56      3.68 o 
  -8  -5   2       38.94       30.30      4.27 o 
  -7  -5   2       50.22       51.98      2.93 o 
  -6  -5   2       74.73       78.51      3.45 o 
  -5  -5   2       91.75       89.59      2.69 o 
  -4  -5   2       59.68       59.92      1.29 o 
  -3  -5   2      226.40      226.46      4.51 o 
  -2  -5   2      620.54      614.40     11.77 o 
  -1  -5   2       16.84       16.61      1.42 o 
   0  -5   2       40.33       38.37      2.08 o 
   1  -5   2      661.96      624.25      7.42 o 
   2  -5   2     1453.58     1414.90     13.57 o 
   3  -5   2       94.38       93.08      4.23 o 
   4  -5   2       74.36       68.24      4.68 o 
   5  -5   2       75.22       75.53      6.56 o 
   6  -5   2        1.41        2.42      4.44 o 
  -9  -4   2        7.00        7.39      4.04 o 
  -8  -4   2       39.47       36.91      4.83 o 
  -7  -4   2       87.79       90.44      6.48 o 
  -6  -4   2        0.99        1.36      2.13 o 
  -5  -4   2       54.46       52.16      2.52 o 
  -4  -4   2      139.41      127.81      3.70 o 
  -3  -4   2      345.66      333.35      2.61 o 
  -2  -4   2     1869.24     1876.71     11.22 o 
  -1  -4   2      542.86      557.55      4.24 o 
   0  -4   2        1.12        0.75      0.91 o 
   1  -4   2       90.88       94.16      2.81 o 
   2  -4   2     1091.63     1059.79      9.25 o 
   3  -4   2      277.09      261.16      5.61 o 
   4  -4   2        0.39        1.56      4.00 o 
   5  -4   2      149.53      164.12      7.22 o 
   6  -4   2      183.41      211.36      8.88 o 
   7  -4   2       42.08       21.05     19.49 o 
  -9  -3   2        0.72       -0.71      3.58 o 
  -8  -3   2       16.75       18.75      4.19 o 
  -7  -3   2       52.76       61.47      4.90 o 
  -6  -3   2       54.32       58.58      4.00 o 
  -5  -3   2      130.99      135.66      3.72 o 
  -4  -3   2       76.59       72.55      1.91 o 
  -3  -3   2      665.89      660.20      4.51 o 
  -2  -3   2        2.52        3.94      0.36 o 
  -1  -3   2      379.26      372.43      2.51 o 
   0  -3   2        3.44        1.82      0.78 o 
   1  -3   2       30.00       47.49      1.87 o 
   2  -3   2     2650.99     2582.15     18.13 o 
   3  -3   2      748.30      731.35      9.53 o 
   4  -3   2        6.28        5.09      3.44 o 
   5  -3   2        0.76        2.11      4.44 o 
   6  -3   2       88.62      111.63      7.24 o 
   7  -3   2       53.41       75.29     11.91 o 
  -9  -2   2       29.38       33.11      5.82 o 
  -8  -2   2        3.01        6.25      4.86 o 
  -7  -2   2        0.33        0.98      2.81 o 
  -6  -2   2      264.71      270.49      6.74 o 
  -5  -2   2       24.03       18.21      2.46 o 
  -4  -2   2      284.64      287.21      3.95 o 
  -3  -2   2      633.40      621.78      5.74 o 
  -2  -2   2      680.93      686.18      6.06 o 
  -1  -2   2     1541.20     1559.03     12.94 o 
   0  -2   2      174.94      161.44      1.86 o 
   1  -2   2      110.27      104.74      2.02 o 
   2  -2   2       20.99       21.40      2.24 o 
   3  -2   2      455.64      433.63      6.26 o 
   4  -2   2       26.31       29.48      4.57 o 
   5  -2   2       75.61       69.88      5.20 o 
   6  -2   2      228.65      221.56     12.63 o 
   7  -2   2      122.91      137.16     10.83 o 
   8  -2   2        8.35       -0.46      4.88 o 
  -9  -1   2       36.57       49.16      6.81 o 
  -8  -1   2      159.54      158.01     10.25 o 
  -7  -1   2       54.66       60.52      5.19 o 
  -6  -1   2        0.57        1.33      3.38 o 
  -5  -1   2      477.08      496.07     14.57 o 
  -4  -1   2      150.63      127.06      3.31 o 
  -3  -1   2       38.70       24.81      1.76 o 
  -2  -1   2     2233.27     2184.38     15.27 o 
  -1  -1   2      217.44      235.53      2.14 o 
   0  -1   2     1046.56     1004.37      6.82 o 
   1  -1   2     1253.83     1235.00     28.30 o 
   2  -1   2     1257.88     1229.06     10.59 o 
   3  -1   2     1667.33     1579.05     14.15 o 
   4  -1   2       53.85       53.98      3.68 o 
   5  -1   2        7.29        6.86      4.15 o 
   6  -1   2        5.22        5.19      4.77 o 
   7  -1   2       58.52       73.04      7.95 o 
   8  -1   2       20.96       -0.26      4.32 o 
  -9   0   2       12.66        4.85      6.73 o 
  -8   0   2        7.39        6.75      6.20 o 
  -7   0   2        0.25        1.71      4.59 o 
  -6   0   2       19.53       16.73      4.08 o 
  -5   0   2      444.02      450.37      7.84 o 
  -4   0   2     2776.13     2830.13     37.75 o 
  -3   0   2      585.73      533.85      9.99 o 
  -2   0   2       42.48       42.59      3.14 o 
  -1   0   2     1147.33     1061.85     13.67 o 
   1   0   2      394.41      367.86      6.47 o 
   2   0   2     1798.63     1705.53     14.15 o 
   3   0   2      308.79      240.30     24.36 o 
   4   0   2      430.01      419.56      6.28 o 
   5   0   2      349.94      342.97      7.90 o 
   6   0   2      123.04      133.86      7.82 o 
   7   0   2      106.11      118.32      6.71 o 
   8   0   2       47.11       39.31     28.58 o 
   9   0   2        6.95       -1.00      5.09 o 
  -8   1   2       14.39        0.31      5.12 o 
  -7   1   2       16.18        9.23      8.69 o 
  -6   1   2        3.98        6.39      4.03 o 
  -5   1   2      157.39      176.09      8.03 o 
  -4   1   2      361.17      380.38      6.41 o 
  -3   1   2       58.26       50.90      4.57 o 
  -2   1   2     1713.06     1706.83     13.87 o 
  -1   1   2      191.75      187.42      3.14 o 
   0   1   2    12924.21    12729.54     89.27 o 
   1   1   2      943.96      947.67     10.36 o 
   2   1   2      173.13      159.21      3.47 o 
   3   1   2       14.55       17.38      2.53 o 
   4   1   2       10.34        6.35      2.70 o 
   5   1   2      169.12      179.47      4.88 o 
   6   1   2      106.91      114.65      5.35 o 
   7   1   2       84.40       99.05      6.60 o 
   8   1   2       33.93       34.03     23.32 o 
   9   1   2       28.96       23.39     20.33 o 
  -8   2   2       29.13       -0.41      4.97 o 
  -7   2   2        1.99        0.17      3.74 o 
  -6   2   2        4.40        6.99      4.53 o 
  -5   2   2       33.75       33.28      5.75 o 
  -4   2   2      514.67      503.71     10.99 o 
  -3   2   2      870.21      928.18     11.13 o 
  -2   2   2      522.41      554.91      6.69 o 
  -1   2   2       54.46       56.82      2.36 o 
   0   2   2     1643.66     1594.19     12.27 o 
   1   2   2     1283.66     1275.95      8.83 o 
   2   2   2      194.87      217.22      4.36 o 
   3   2   2       46.35       50.62      4.31 o 
   4   2   2     1100.57     1181.17     11.90 o 
   5   2   2      139.73      149.31      4.32 o 
   6   2   2      122.97      129.70      5.23 o 
   7   2   2        5.32        6.37      3.82 o 
   8   2   2        0.25       -1.20      6.37 o 
   9   2   2       12.78       14.81     12.07 o 
  -7   3   2        2.75       -0.51      5.60 o 
  -6   3   2       84.58       75.81     45.25 o 
  -5   3   2      263.24      268.47      9.19 o 
  -4   3   2      819.06      836.66     12.95 o 
  -3   3   2       47.74       42.70      3.79 o 
  -2   3   2       18.97       27.63      2.81 o 
  -1   3   2      149.60      178.82      3.66 o 
   0   3   2     1945.91     1920.27     12.47 o 
   1   3   2     7799.69     8535.69     43.39 o 
   2   3   2       20.39       27.91      1.87 o 
   3   3   2        2.09        1.06      1.86 o 
   4   3   2      121.17      112.00      3.06 o 
   5   3   2      244.68      238.63      4.77 o 
   6   3   2       95.97       95.35      4.37 o 
   7   3   2       22.09       17.92      9.58 o 
   8   3   2       55.71       63.44      8.42 o 
   9   3   2        6.63        4.18      4.64 o 
  -7   4   2       12.21        0.47      6.23 o 
  -6   4   2        1.95       -1.28      5.71 o 
  -5   4   2      124.79      133.35      8.43 o 
  -4   4   2       58.84       65.84      5.39 o 
  -3   4   2       83.90       89.26      4.92 o 
  -2   4   2      375.36      360.74      7.82 o 
  -1   4   2      397.11      429.21      4.78 o 
   0   4   2     1936.85     1961.48     13.58 o 
   1   4   2      568.96      531.73      5.95 o 
   2   4   2       25.72       18.60      2.50 o 
   3   4   2      280.82      300.11      3.28 o 
   4   4   2      217.01      211.02      4.62 o 
   5   4   2     1463.04     1394.79     19.37 o 
   6   4   2      106.95      114.62      6.97 o 
   7   4   2       33.73       41.47      4.09 o 
   8   4   2        6.47        5.07      4.78 o 
   9   4   2        3.59        7.86      6.71 o 
  -6   5   2       10.16        9.65     10.31 o 
  -5   5   2        7.94       11.28      5.71 o 
  -4   5   2       69.48       66.26      7.30 o 
  -3   5   2       27.40       28.62      3.58 o 
  -2   5   2        2.42        0.77      2.38 o 
  -1   5   2      136.39      127.42      3.80 o 
   0   5   2       58.26       63.17      3.21 o 
   1   5   2      250.12      238.47      2.87 o 
   2   5   2      588.39      564.21      7.33 o 
   3   5   2      137.62      139.77      4.45 o 
   4   5   2      145.77      149.63      3.06 o 
   5   5   2      118.72      111.72      3.82 o 
   6   5   2       47.82       62.37      5.21 o 
   7   5   2        0.73        3.67      4.43 o 
   8   5   2       23.58       17.67      4.88 o 
   9   5   2       54.89       52.09      5.67 o 
  -5   6   2       14.86       15.27      5.21 o 
  -4   6   2        1.76        3.71      4.39 o 
  -3   6   2      236.49      250.55      6.83 o 
  -2   6   2       49.58       60.74      3.89 o 
  -1   6   2        1.00       -0.27      2.62 o 
   0   6   2      122.83      132.15      3.51 o 
   1   6   2       31.77       32.33      2.67 o 
   2   6   2       63.63       58.14      2.50 o 
   3   6   2       61.34       61.73      2.32 o 
   4   6   2       21.74       24.52      2.01 o 
   5   6   2       45.91       45.90      2.84 o 
   6   6   2      117.48      116.71      3.88 o 
   7   6   2       70.47       72.61      5.89 o 
   8   6   2        2.96        1.38      4.74 o 
  -4   7   2       29.56       10.46      9.87 o 
  -3   7   2       72.46       67.54     20.42 o 
  -2   7   2      176.64      184.31      5.60 o 
  -1   7   2      110.47      118.59      4.89 o 
   0   7   2       16.64       19.31      2.84 o 
   1   7   2      401.83      384.53      5.36 o 
   2   7   2       95.73       94.00      3.84 o 
   3   7   2       12.19       10.41      2.92 o 
   4   7   2       63.38       70.93      3.58 o 
   5   7   2       12.83       13.62      3.10 o 
   6   7   2       61.32       69.48      5.94 o 
   7   7   2       46.51       45.46      3.64 o 
   8   7   2       13.87        8.66      3.63 o 
  -2   8   2       48.91       60.81     17.97 o 
  -1   8   2       77.50       77.97      5.17 o 
   0   8   2      134.11      123.94      5.08 o 
   1   8   2       96.58      100.27      4.93 o 
   2   8   2       86.17       79.48      4.39 o 
   3   8   2       79.63       82.27      4.09 o 
   4   8   2       26.74       24.15      2.49 o 
   5   8   2      153.71      147.28      5.29 o 
   6   8   2       34.55       24.48      3.77 o 
  -1   9   2       58.31       68.58      7.81 o 
   0   9   2        3.85        5.35      3.43 o 
   1   9   2       16.39        8.37      3.80 o 
   2   9   2       14.44       18.29      4.14 o 
   3   9   2       34.36       30.49      5.23 o 
   4   9   2       91.62       75.44      7.03 o 
   5   9   2       42.68       33.92      7.29 o 
   6   9   2       10.66        7.35      6.49 o 
  -5  -9   3       29.71       29.36     15.12 o 
  -4  -9   3       31.55       30.87      8.94 o 
  -3  -9   3        3.51        5.41      7.11 o 
  -2  -9   3        1.81        0.21      3.95 o 
  -1  -9   3       98.77      125.68     17.90 o 
   0  -9   3       22.81       27.81      9.38 o 
  -5  -8   3       63.31       73.09      9.64 o 
  -4  -8   3      137.97      155.59     10.38 o 
  -3  -8   3       91.69       91.73      8.96 o 
  -2  -8   3       68.03       78.31     14.33 o 
  -1  -8   3       98.58       94.34      6.51 o 
   0  -8   3      164.98      155.60     10.96 o 
   1  -8   3       11.99       10.26      4.02 o 
   2  -8   3        0.37       -1.62      3.66 o 
  -7  -7   3        8.65        5.24      7.69 o 
  -6  -7   3       19.01       16.47      7.84 o 
  -5  -7   3        8.28       12.94      6.88 o 
  -4  -7   3        2.80        1.28      5.14 o 
  -3  -7   3      180.13      193.78     14.44 o 
  -2  -7   3       64.01       72.23      5.28 o 
  -1  -7   3      160.57      156.28      3.05 o 
   0  -7   3      284.80      277.70      6.76 o 
   1  -7   3      128.55      130.69      5.86 o 
   2  -7   3       47.19       49.66      4.07 o 
   3  -7   3       22.64       26.59      5.05 o 
   4  -7   3      100.81      122.46      6.42 o 
  -7  -6   3        0.60       -0.88      9.68 o 
  -6  -6   3        0.90        0.35      1.24 o 
  -5  -6   3       87.43       90.43      8.21 o 
  -4  -6   3      866.28      921.74     22.66 o 
  -3  -6   3      134.66      145.87      8.09 o 
  -2  -6   3      118.82      109.65      3.05 o 
  -1  -6   3      190.81      189.21      4.02 o 
   0  -6   3        0.73        0.71      1.63 o 
   1  -6   3      296.27      294.51      7.63 o 
   2  -6   3       45.70       44.10      3.52 o 
   3  -6   3       56.61       59.35      4.42 o 
   4  -6   3       58.62       58.46     17.15 o 
   5  -6   3       48.48       47.26     14.77 o 
  -8  -5   3       71.10       58.98      3.81 o 
  -7  -5   3      204.29      185.74      5.98 o 
  -6  -5   3        3.14        2.33      2.98 o 
  -5  -5   3       42.90       39.43      3.95 o 
  -4  -5   3      299.37      316.43      9.90 o 
  -3  -5   3       74.56       79.89      9.62 o 
  -2  -5   3      119.34      125.12      5.43 o 
  -1  -5   3      240.97      218.84      2.48 o 
   0  -5   3     1388.88     1301.05      8.59 o 
   1  -5   3      395.52      377.25      5.86 o 
   2  -5   3       66.36       62.62      3.76 o 
   3  -5   3      132.14      129.53      4.55 o 
   4  -5   3        1.23        4.15      3.81 o 
   5  -5   3      112.48      123.87      6.92 o 
   6  -5   3       41.33       25.78     11.06 o 
  -9  -4   3        8.51        6.86      4.78 o 
  -8  -4   3       18.19       17.97      4.32 o 
  -7  -4   3       32.43       33.94      3.76 o 
  -6  -4   3        0.33        1.94      1.69 o 
  -5  -4   3        1.74        0.69      1.06 o 
  -4  -4   3      495.45      498.25     14.83 o 
  -3  -4   3     2103.51     2117.08     27.36 o 
  -2  -4   3      237.35      208.78      4.61 o 
  -1  -4   3      147.71      141.70      1.79 o 
   0  -4   3      532.25      535.86      4.65 o 
   1  -4   3      140.61      130.46      3.11 o 
   2  -4   3      411.13      388.76      5.15 o 
   3  -4   3      369.08      352.74      5.70 o 
   4  -4   3      424.30      435.71      7.73 o 
   5  -4   3      166.05      183.81      7.42 o 
   6  -4   3        1.29       -2.37      4.92 o 
   7  -4   3       11.74        8.25      8.80 o 
  -9  -3   3        8.55       11.80      4.65 o 
  -8  -3   3       33.40       45.06      6.41 o 
  -7  -3   3       70.57       73.78      4.14 o 
  -6  -3   3       63.59       65.60      3.26 o 
  -5  -3   3        8.50        6.69      1.77 o 
  -4  -3   3       30.18       27.63      1.70 o 
  -3  -3   3      283.68      279.17      2.57 o 
  -2  -3   3       28.43       24.39      3.52 o 
  -1  -3   3      247.84      301.11      1.87 o 
   0  -3   3      992.39     1012.89      5.98 o 
   1  -3   3     1950.13     1956.66     25.65 o 
   2  -3   3      291.72      251.33      3.74 o 
   3  -3   3      216.48      223.70      6.19 o 
   4  -3   3      139.48      138.31      5.56 o 
   5  -3   3       16.33       20.00      4.66 o 
   6  -3   3       68.34       81.55      6.65 o 
   7  -3   3       73.38       60.29     37.00 o 
  -9  -2   3        4.15        7.60      7.75 o 
  -8  -2   3       75.45       92.36      5.85 o 
  -7  -2   3        7.59       10.07      4.26 o 
  -6  -2   3       85.88       95.45      4.19 o 
  -5  -2   3       38.46       44.62      2.79 o 
  -4  -2   3      236.29      241.18      4.09 o 
  -3  -2   3     1405.75     1386.88     21.50 o 
  -2  -2   3     1110.13     1138.47     14.66 o 
  -1  -2   3      164.69      172.55      5.84 o 
   0  -2   3     2372.15     2436.03     18.92 o 
   1  -2   3        3.14        1.46      1.07 o 
   2  -2   3       14.56       12.96      1.97 o 
   3  -2   3        2.85        7.13      2.49 o 
   4  -2   3      667.46      667.36      9.19 o 
   5  -2   3      117.77      119.82     11.06 o 
   6  -2   3        5.96       10.65      4.76 o 
   7  -2   3       21.57        0.29      3.98 o 
   8  -2   3       14.63       -0.10      4.24 o 
  -9  -1   3       13.56       15.32      5.80 o 
  -8  -1   3        0.89        1.19      3.83 o 
  -7  -1   3       90.98      112.59      5.76 o 
  -6  -1   3       29.35       38.13      4.77 o 
  -5  -1   3       55.37       61.77      4.25 o 
  -4  -1   3      657.21      636.49      7.79 o 
  -3  -1   3       55.79       43.93      2.30 o 
  -2  -1   3     3041.51     3087.36     22.01 o 
  -1  -1   3      844.10      841.83      5.17 o 
   0  -1   3      664.71      642.13      3.90 o 
   1  -1   3     2210.66     2196.12     20.16 o 
   2  -1   3     1133.76     1120.97     13.93 o 
   3  -1   3     1185.02     1098.87     23.48 o 
   4  -1   3       95.13       87.22      4.05 o 
   5  -1   3        3.45        1.15      3.68 o 
   6  -1   3        1.45        0.69      3.31 o 
   7  -1   3        3.51        2.39      5.13 o 
   8  -1   3      144.90      142.50      8.72 o 
  -8   0   3        0.57       -2.36      4.51 o 
  -7   0   3       51.39       59.51      5.77 o 
  -6   0   3       91.03      115.99      5.49 o 
  -5   0   3      151.04      165.91      5.12 o 
  -4   0   3       30.26       30.68      2.94 o 
  -3   0   3      587.05      536.40      6.45 o 
  -2   0   3      550.45      505.19      5.13 o 
  -1   0   3       87.27       95.98      2.03 o 
   0   0   3     1133.46     1130.84      6.55 o 
   1   0   3        1.18        1.85      0.97 o 
   2   0   3     2987.58     2872.07     22.45 o 
   3   0   3     2525.35     2431.72     32.38 o 
   4   0   3      725.63      692.86      9.28 o 
   5   0   3      211.12      196.40      8.48 o 
   6   0   3       41.99       44.26      7.87 o 
   7   0   3      112.76      120.47      8.12 o 
   8   0   3       15.56       11.00     11.60 o 
   9   0   3        7.03        5.24      6.09 o 
  -8   1   3        5.18       -0.10      4.60 o 
  -7   1   3        0.93       -0.46      4.61 o 
  -6   1   3       90.49      112.48      7.05 o 
  -5   1   3      135.27      146.50      5.67 o 
  -4   1   3       18.63       19.58      3.17 o 
  -3   1   3      339.19      321.86     13.37 o 
  -2   1   3        4.19        2.53      1.66 o 
  -1   1   3       58.38       66.19      2.30 o 
   0   1   3      110.88       96.71      2.36 o 
   2   1   3      548.39      530.72      8.72 o 
   3   1   3      167.40      162.50      3.49 o 
   4   1   3      200.16      212.34      5.22 o 
   5   1   3       29.30       34.07      3.65 o 
   6   1   3       75.08       83.19      5.18 o 
   7   1   3      181.74      203.63      9.58 o 
   8   1   3      115.65      142.57      9.14 o 
   9   1   3       19.22        7.51      9.75 o 
  -8   2   3        2.49        0.10      4.38 o 
  -7   2   3        0.77        0.33      4.94 o 
  -6   2   3       74.97       93.37      6.40 o 
  -5   2   3      408.68      472.38      9.07 o 
  -4   2   3      120.34      120.14      6.12 o 
  -3   2   3       58.62       61.34      3.52 o 
  -2   2   3      391.69      371.86     12.45 o 
  -1   2   3      378.39      368.09      4.69 o 
   0   2   3      595.67      572.17      6.33 o 
   1   2   3     1038.62      995.30     21.76 o 
   2   2   3        8.01       12.96      2.51 o 
   3   2   3       22.31       21.80      2.37 o 
   4   2   3      170.21      168.41      4.60 o 
   5   2   3        4.92        6.31      3.29 o 
   6   2   3       35.09       31.69      4.07 o 
   7   2   3        8.34       12.14      4.96 o 
   8   2   3       29.01       32.47      5.64 o 
   9   2   3       22.79        0.59      4.39 o 
  -7   3   3       19.70        0.10      4.10 o 
  -6   3   3       56.79       50.73     35.80 o 
  -5   3   3       61.88       66.37      5.82 o 
  -4   3   3      160.78      174.53      7.45 o 
  -3   3   3        8.19       13.16      3.38 o 
  -2   3   3      166.53      163.29      4.28 o 
  -1   3   3     1729.33     1819.20     18.04 o 
   0   3   3      389.49      332.79      3.32 o 
   1   3   3     1962.20     1922.92     11.37 o 
   2   3   3      910.72      912.84     12.83 o 
   3   3   3      255.43      241.84      5.41 o 
   4   3   3      297.78      282.77      4.62 o 
   5   3   3      176.47      178.94      4.53 o 
   6   3   3       40.30       42.62      3.89 o 
   7   3   3       11.21       11.60      4.73 o 
   8   3   3       37.11       32.29     22.24 o 
   9   3   3        8.76        7.99      6.90 o 
  -7   4   3       32.93       17.85     16.95 o 
  -6   4   3        0.77        3.62      5.35 o 
  -5   4   3       26.94       26.95      5.81 o 
  -4   4   3      204.38      209.62      7.16 o 
  -3   4   3      147.82      148.35      6.77 o 
  -2   4   3      206.19      223.72      6.36 o 
  -1   4   3        1.35        0.07      1.08 o 
   0   4   3      321.18      279.25      3.74 o 
   1   4   3        6.57        2.10      0.95 o 
   2   4   3      369.41      391.57      5.67 o 
   3   4   3     1026.27     1065.94      8.28 o 
   4   4   3       22.85       26.96      2.75 o 
   5   4   3      471.21      448.11      9.69 o 
   6   4   3      188.09      175.47     11.18 o 
   7   4   3       37.58       43.14      4.35 o 
   8   4   3       43.00       50.04      5.31 o 
   9   4   3       22.34       12.11      9.29 o 
  -6   5   3       11.64       16.00      7.04 o 
  -5   5   3       23.66       25.13      6.40 o 
  -4   5   3       35.40       44.37      5.84 o 
  -3   5   3      252.16      256.08      7.24 o 
  -2   5   3        1.84       -0.68      2.11 o 
  -1   5   3        1.20        1.50      1.90 o 
   0   5   3      362.93      349.80      4.43 o 
   1   5   3      474.25      477.25      5.17 o 
   2   5   3      374.48      389.16      4.45 o 
   3   5   3       11.39       14.48      1.70 o 
   4   5   3        0.90        1.77      1.49 o 
   5   5   3        0.54       -0.53      1.97 o 
   6   5   3      148.81      144.08      6.78 o 
   7   5   3      178.22      189.46      8.75 o 
   8   5   3        4.86        7.91      6.05 o 
   9   5   3       20.49       12.79     11.46 o 
  -5   6   3       70.32       79.81     13.36 o 
  -4   6   3       29.29       27.38     11.34 o 
  -3   6   3        1.79        3.33      3.26 o 
  -2   6   3       18.88       26.17      3.47 o 
  -1   6   3       57.23       64.23      3.83 o 
   0   6   3      198.10      173.35      3.88 o 
   1   6   3      613.77      559.43      6.49 o 
   2   6   3       76.52       81.39      3.77 o 
   3   6   3        1.08       -0.40      1.79 o 
   4   6   3       30.11       31.01      2.24 o 
   5   6   3      115.43      105.02      3.16 o 
   6   6   3      107.13      110.89      4.01 o 
   7   6   3        8.40        5.80      4.21 o 
   8   6   3        0.14       -0.75      4.69 o 
  -4   7   3       22.84       14.60      6.84 o 
  -3   7   3        8.44        4.36      3.84 o 
  -2   7   3       54.86       64.06      4.53 o 
  -1   7   3      161.58      158.81      5.39 o 
   0   7   3      106.99      108.39      3.88 o 
   1   7   3       54.07       61.29      3.43 o 
   2   7   3       53.81       60.73      2.92 o 
   3   7   3       59.87       61.60      3.45 o 
   4   7   3       95.49       89.59      3.03 o 
   5   7   3      194.37      200.47      5.02 o 
   6   7   3      113.11      115.64      3.81 o 
   7   7   3        7.35        4.87      2.69 o 
   8   7   3        3.20        3.92      3.59 o 
  -2   8   3       49.51       28.53     19.48 o 
  -1   8   3      140.18      143.34      6.84 o 
   0   8   3       48.89       51.53      3.91 o 
   1   8   3       27.60       25.94      4.22 o 
   2   8   3       33.47       26.23      4.39 o 
   3   8   3       89.23       80.94      4.94 o 
   4   8   3       46.68       47.49      3.33 o 
   5   8   3       23.26       23.22      3.22 o 
   6   8   3       29.41       21.41      3.39 o 
   7   8   3       23.70       16.41      4.50 o 
   0   9   3       40.46       54.39      5.20 o 
   1   9   3        1.23        0.89      2.68 o 
   2   9   3       29.88       22.68      4.36 o 
   3   9   3       74.15       75.87     10.09 o 
   4   9   3       16.18       14.77      2.89 o 
   5   9   3       15.78       14.98      3.09 o 
   6   9   3       10.08       11.76      6.59 o 
  -4  -9   4        0.38        1.77      6.93 o 
  -3  -9   4       16.64       17.93      8.55 o 
  -2  -9   4       21.79       22.80      6.60 o 
  -1  -9   4       19.36       23.06      9.39 o 
  -5  -8   4      113.20      125.74     11.13 o 
  -4  -8   4       73.09       74.31      9.48 o 
  -3  -8   4       34.15       38.10      8.44 o 
  -2  -8   4       43.55       52.23      6.08 o 
  -1  -8   4       43.54       30.72     19.62 o 
   0  -8   4       28.29       16.34      7.86 o 
   1  -8   4       66.87       70.76      4.74 o 
   2  -8   4        8.15        6.99      4.28 o 
  -6  -7   4        9.65       12.54      8.01 o 
  -5  -7   4       72.82       81.80      9.35 o 
  -4  -7   4       35.16       43.06      7.87 o 
  -3  -7   4       28.55       37.38     11.80 o 
  -2  -7   4       63.74       71.23      5.67 o 
  -1  -7   4      279.96      270.70     10.12 o 
   0  -7   4      289.47      268.48     12.84 o 
   1  -7   4       52.88       59.44      3.93 o 
   2  -7   4       13.90       17.88      3.49 o 
   3  -7   4        0.73        0.73      3.52 o 
   4  -7   4       21.10       14.21      6.13 o 
  -7  -6   4       49.14       59.16     10.07 o 
  -6  -6   4      189.16      214.68     17.38 o 
  -5  -6   4       83.08       88.82      8.52 o 
  -4  -6   4        0.49        0.83      4.60 o 
  -3  -6   4       71.85       77.27      7.31 o 
  -2  -6   4        4.14        6.58      3.67 o 
  -1  -6   4      192.92      195.72      3.90 o 
   0  -6   4      108.96      101.81      9.42 o 
   1  -6   4      115.55      108.44      3.58 o 
   2  -6   4        2.96        3.79      2.59 o 
   3  -6   4       46.30       51.54      4.33 o 
   4  -6   4      119.85      121.53      6.60 o 
   5  -6   4       35.42       28.48     11.95 o 
  -8  -5   4        7.81       11.08      8.87 o 
  -7  -5   4       80.31       79.46      4.95 o 
  -6  -5   4       93.23       92.49      9.30 o 
  -5  -5   4        1.28        2.32      5.08 o 
  -4  -5   4       73.40       78.54      7.24 o 
  -3  -5   4      163.94      164.20      7.94 o 
  -2  -5   4      844.60      839.74     11.72 o 
  -1  -5   4      614.51      604.04      4.98 o 
   0  -5   4       10.98       11.15      1.60 o 
   1  -5   4       54.59       54.91      2.59 o 
   2  -5   4        1.22        1.13      2.16 o 
   3  -5   4       57.05       60.85      3.90 o 
   4  -5   4      100.82      106.54      6.52 o 
   5  -5   4      121.66      129.64      7.74 o 
   6  -5   4        1.85        5.36      4.68 o 
  -8  -4   4        4.04        5.89      3.09 o 
  -7  -4   4       20.97       23.23      2.87 o 
  -6  -4   4      132.32      128.61      3.15 o 
  -5  -4   4      389.86      377.09      8.66 o 
  -4  -4   4        3.07        1.78      0.54 o 
  -3  -4   4      564.04      561.16     11.59 o 
  -2  -4   4      867.76      877.03     14.06 o 
  -1  -4   4       70.21       65.89      0.92 o 
   0  -4   4      489.07      501.21      4.06 o 
   1  -4   4      128.30      112.05      2.98 o 
   2  -4   4      596.63      562.93      6.53 o 
   3  -4   4      479.80      470.67     11.47 o 
   4  -4   4       23.85       21.54      4.67 o 
   5  -4   4        6.34        8.33      4.30 o 
   6  -4   4       12.93       11.26      4.65 o 
   7  -4   4        4.94        1.22      4.36 o 
  -9  -3   4        1.39       -4.54      6.70 o 
  -8  -3   4       47.31       50.74      4.65 o 
  -7  -3   4       72.19       73.82      5.72 o 
  -6  -3   4       19.71       22.01      3.20 o 
  -5  -3   4       36.74       33.78      2.14 o 
  -4  -3   4      163.22      154.31      3.38 o 
  -3  -3   4        2.57        3.40      0.75 o 
  -2  -3   4     1617.31     1653.01     21.09 o 
  -1  -3   4     2861.04     2962.79     35.44 o 
   0  -3   4       21.43       37.84      2.25 o 
   1  -3   4      161.75      148.26      2.53 o 
   2  -3   4      398.64      384.10      4.60 o 
   3  -3   4       66.84       64.36      4.93 o 
   4  -3   4      326.78      321.19      8.21 o 
   5  -3   4       71.00       83.05      5.74 o 
   6  -3   4       87.93       94.90      6.97 o 
   7  -3   4       56.85       72.36      7.71 o 
  -9  -2   4        3.13        7.03      5.87 o 
  -8  -2   4       34.71       35.64      5.95 o 
  -7  -2   4       84.50      100.98      4.91 o 
  -6  -2   4      126.16      140.42      5.35 o 
  -5  -2   4       19.74       24.54      2.48 o 
  -4  -2   4      160.32      163.18      3.00 o 
  -3  -2   4      583.07      577.56      7.11 o 
  -2  -2   4      283.39      279.64      5.50 o 
  -1  -2   4        1.71        1.22      0.40 o 
   0  -2   4     2290.77     2554.61     13.20 o 
   1  -2   4      513.86      614.86      5.70 o 
   2  -2   4     1726.19     1712.53     21.30 o 
   3  -2   4     1663.44     1587.39     36.60 o 
   4  -2   4       51.89       48.88      5.04 o 
   5  -2   4        5.22        6.87      3.88 o 
   6  -2   4        9.97       10.02      4.71 o 
   7  -2   4        8.69        5.77      7.55 o 
   8  -2   4       30.06       28.47      7.34 o 
  -8  -1   4        3.66        2.49      4.87 o 
  -7  -1   4       63.90       73.99      8.67 o 
  -6  -1   4      110.35      118.28      5.85 o 
  -5  -1   4       22.85       27.83      3.06 o 
  -4  -1   4      429.83      435.47      6.63 o 
  -3  -1   4      608.46      563.65      6.14 o 
  -2  -1   4     3814.17     3911.59     51.97 o 
  -1  -1   4     1651.56     1635.77      9.54 o 
   0  -1   4      142.13      148.70      2.17 o 
   1  -1   4      473.70      469.42      5.62 o 
   2  -1   4       74.69       77.08      2.67 o 
   3  -1   4      461.64      428.51      5.97 o 
   4  -1   4       42.29       39.15      3.64 o 
   5  -1   4       37.49       38.54      4.60 o 
   6  -1   4      219.64      233.68      8.85 o 
   7  -1   4      142.83      142.66      7.70 o 
   8  -1   4       16.37       13.21     12.71 o 
  -8   0   4        4.28        8.89      5.13 o 
  -7   0   4       12.19       19.73      6.18 o 
  -6   0   4       14.96       19.59      4.95 o 
  -5   0   4       75.26       75.22      4.32 o 
  -4   0   4       48.37       42.65      3.46 o 
  -3   0   4      293.84      283.01      6.14 o 
  -2   0   4      978.00      975.84     11.15 o 
  -1   0   4      715.81      696.70      6.89 o 
   0   0   4     1075.48     1072.24      9.83 o 
   1   0   4       97.47       85.81      1.63 o 
   2   0   4     3417.29     3240.24     24.58 o 
   3   0   4     2218.82     2148.82     18.08 o 
   4   0   4      465.10      433.75      6.64 o 
   5   0   4      143.90      150.83      5.38 o 
   6   0   4        0.48        0.51      3.16 o 
   7   0   4       62.19       74.07      7.69 o 
   8   0   4        8.98        6.27      5.81 o 
   9   0   4        1.51        1.61      5.50 o 
  -8   1   4       31.89       -0.18      4.21 o 
  -7   1   4        2.32        0.27      3.62 o 
  -6   1   4       31.32       33.99      5.00 o 
  -5   1   4      227.92      242.77      6.63 o 
  -4   1   4       32.01       26.17      3.37 o 
  -3   1   4       39.02       55.18      3.00 o 
  -2   1   4       15.03       10.04      2.00 o 
  -1   1   4      179.00      169.93      3.09 o 
   0   1   4      178.64      175.52      3.09 o 
   1   1   4      338.14      305.23      3.08 o 
   2   1   4      131.08      129.10      2.99 o 
   3   1   4      941.95      917.36      9.00 o 
   4   1   4      792.78      786.82      9.90 o 
   5   1   4      109.83      122.05      4.76 o 
   6   1   4      117.88      132.24     10.21 o 
   7   1   4       78.58       85.12      7.31 o 
   8   1   4       55.16       51.70     36.02 o 
   9   1   4       29.30       16.34     16.01 o 
  -8   2   4       24.02       11.68     15.08 o 
  -7   2   4       27.80       -0.31      4.18 o 
  -6   2   4       19.57       10.05     10.42 o 
  -5   2   4       49.23       64.92      5.28 o 
  -4   2   4      620.37      626.98     10.56 o 
  -3   2   4      241.02      238.41      5.17 o 
  -2   2   4      496.19      469.71     17.93 o 
  -1   2   4     1191.80     1112.66     25.12 o 
   0   2   4      690.63      720.14      7.62 o 
   1   2   4        0.94        3.39      2.26 o 
   2   2   4       16.07        9.70      2.61 o 
   3   2   4      197.13      177.63      3.67 o 
   4   2   4      701.61      650.84      7.69 o 
   5   2   4       14.71       16.66      3.16 o 
   6   2   4        2.43        2.27      3.15 o 
   7   2   4       45.01       48.71      5.14 o 
   8   2   4       52.21       63.12      6.32 o 
   9   2   4       43.65       28.07     22.46 o 
  -7   3   4        0.17        0.26      4.55 o 
  -6   3   4        1.73        2.67      5.78 o 
  -5   3   4       25.86       26.76      5.21 o 
  -4   3   4      375.38      395.69      8.30 o 
  -3   3   4      494.35      544.20      8.38 o 
  -2   3   4       54.38       44.60      4.06 o 
  -1   3   4      304.52      292.94      4.89 o 
   0   3   4     1838.58     1790.47     18.59 o 
   1   3   4     1319.59     1269.88     14.67 o 
   2   3   4     1305.25     1303.60     12.14 o 
   3   3   4      805.00      798.60     11.56 o 
   4   3   4        0.99       -1.53      2.86 o 
   5   3   4       31.08       33.78      3.36 o 
   6   3   4       20.15       18.19      4.54 o 
   7   3   4       19.56       20.44      4.28 o 
   8   3   4       69.42       79.15      6.26 o 
   9   3   4        2.96        5.53      6.14 o 
  -6   4   4        0.68        1.75      8.11 o 
  -5   4   4       54.00       59.07      7.86 o 
  -4   4   4      159.71      173.14      6.76 o 
  -3   4   4       27.93       23.81      4.34 o 
  -2   4   4        7.39        8.22      3.23 o 
  -1   4   4      101.87      120.14      3.49 o 
   0   4   4      380.45      369.45      4.03 o 
   1   4   4     1573.97     1636.91     11.38 o 
   2   4   4      224.40      216.47      3.83 o 
   3   4   4      462.22      416.00      4.51 o 
   4   4   4      398.89      379.44      5.30 o 
   5   4   4      263.70      254.25      7.79 o 
   6   4   4      190.46      193.96      7.99 o 
   7   4   4       79.93       89.04      5.85 o 
   8   4   4       16.60       11.31      9.29 o 
   9   4   4       16.72        9.17      8.49 o 
  -6   5   4        7.62       12.43      7.03 o 
  -5   5   4      132.02      142.28      8.42 o 
  -4   5   4       79.29       89.48     10.47 o 
  -3   5   4       53.27       58.05      5.45 o 
  -2   5   4        0.47        1.97      2.36 o 
  -1   5   4        0.50        0.78      1.84 o 
   0   5   4      114.16      126.13      3.05 o 
   1   5   4      132.60      129.49      3.76 o 
   2   5   4      203.98      195.34      3.42 o 
   3   5   4       87.98       95.77      2.51 o 
   4   5   4       17.78       21.40      2.05 o 
   5   5   4      237.70      238.34      5.03 o 
   6   5   4       53.22       60.01      5.81 o 
   7   5   4       94.64      102.80      7.85 o 
   8   5   4       24.76       23.30      7.26 o 
   9   5   4       12.61       -0.09      4.96 o 
  -5   6   4        5.59        2.22      4.33 o 
  -4   6   4       19.23       14.27      7.30 o 
  -3   6   4       75.11       83.09      5.64 o 
  -2   6   4      120.77      120.71      4.99 o 
  -1   6   4      281.26      276.19      5.11 o 
   0   6   4      135.14      135.11      3.66 o 
   1   6   4      191.26      213.17      3.90 o 
   2   6   4      128.16      136.69      3.47 o 
   3   6   4        8.92        9.88      2.26 o 
   4   6   4        3.39        3.36      2.07 o 
   5   6   4        9.66        9.42      2.47 o 
   6   6   4       75.44       85.28      3.51 o 
   7   6   4        2.08        3.60      3.34 o 
   8   6   4        4.03       -2.57      8.96 o 
  -4   7   4       61.45       53.34     17.55 o 
  -3   7   4       45.23       32.94     13.02 o 
  -2   7   4       38.83       31.23     11.02 o 
  -1   7   4        7.24        9.97      3.16 o 
   0   7   4        1.29        2.88      2.42 o 
   1   7   4      279.85      271.99      4.82 o 
   2   7   4      470.44      439.60     12.61 o 
   3   7   4      344.83      320.09      5.66 o 
   4   7   4       70.21       70.79      4.62 o 
   5   7   4       14.74       13.92      2.81 o 
   6   7   4       61.64       59.93      3.42 o 
   7   7   4       45.04       42.64      3.69 o 
   8   7   4        3.64        5.08      3.93 o 
  -2   8   4       11.91        4.87      4.79 o 
  -1   8   4        9.95        7.07      3.51 o 
   0   8   4       49.12       54.40      4.01 o 
   1   8   4       32.08       23.73      3.30 o 
   2   8   4       89.85       95.73      5.60 o 
   3   8   4       22.55       20.61      3.45 o 
   4   8   4        3.42        3.57      2.59 o 
   5   8   4       45.85       46.26      4.13 o 
   6   8   4      133.10      125.20      6.14 o 
   7   8   4      125.28      121.15     12.32 o 
   0   9   4        3.17        0.50      3.30 o 
   1   9   4       26.94       25.31      3.89 o 
   2   9   4       21.40       19.06      4.32 o 
   3   9   4       32.19       28.24      5.97 o 
   4   9   4        9.90       12.14      3.39 o 
   5   9   4        0.69        1.32      2.69 o 
   6   9   4       17.73       13.43      3.20 o 
  -3  -9   5        6.98       11.36      8.63 o 
  -2  -9   5      172.79      202.07      9.76 o 
  -5  -8   5       81.28       99.27     11.21 o 
  -4  -8   5       20.96       29.92     14.10 o 
  -3  -8   5        0.65       -4.40      6.92 o 
  -2  -8   5        0.48       -2.04      4.53 o 
  -1  -8   5      115.89      126.09      8.88 o 
   0  -8   5       83.50      100.58     10.62 o 
   1  -8   5       38.89       29.97      5.16 o 
   2  -8   5      157.21      161.08      5.79 o 
  -6  -7   5       30.39       35.56      9.52 o 
  -5  -7   5       67.57       83.93      9.91 o 
  -4  -7   5       18.73       17.26      7.48 o 
  -3  -7   5       24.32       27.50     11.86 o 
  -2  -7   5       90.91      100.01      6.40 o 
  -1  -7   5      133.96      157.41      8.03 o 
   0  -7   5      108.72      112.85      4.67 o 
   1  -7   5        1.29        2.57      2.74 o 
   2  -7   5        3.67        1.91      3.47 o 
   3  -7   5       34.93       24.69     11.53 o 
  -7  -6   5       20.73       16.08      9.05 o 
  -6  -6   5       19.84       24.87      8.54 o 
  -5  -6   5       10.54       15.77      7.23 o 
  -4  -6   5       89.52      104.68      8.73 o 
  -3  -6   5        4.18        3.94      5.31 o 
  -2  -6   5        3.66        4.63      3.70 o 
  -1  -6   5      227.45      218.49      4.73 o 
   0  -6   5      109.33      111.45      2.79 o 
   1  -6   5      126.75      119.25      3.91 o 
   2  -6   5       36.46       34.14      3.87 o 
   3  -6   5        2.62        2.62      3.03 o 
   4  -6   5       35.29       21.88     10.97 o 
   5  -6   5        4.23       -0.20      3.72 o 
  -8  -5   5       26.13       33.51     10.30 o 
  -7  -5   5       10.08       21.20     13.75 o 
  -6  -5   5       36.79       33.10      6.53 o 
  -5  -5   5       91.40      104.28      8.57 o 
  -4  -5   5      168.94      181.36      8.95 o 
  -3  -5   5      200.79      217.59      8.90 o 
  -2  -5   5       55.52       61.39      5.46 o 
  -1  -5   5       44.46       44.88      2.05 o 
   0  -5   5      564.27      545.15      6.13 o 
   1  -5   5       93.89       92.19      2.83 o 
   2  -5   5        6.37        5.82      2.35 o 
   3  -5   5       96.31       96.48      4.27 o 
   4  -5   5       20.63       24.11      4.71 o 
   5  -5   5      113.10      125.50      6.69 o 
   6  -5   5       32.14       32.86      5.69 o 
  -8  -4   5       51.44       37.39     22.81 o 
  -7  -4   5      152.59      134.47      4.68 o 
  -6  -4   5        2.18        2.61      2.09 o 
  -5  -4   5      107.03      107.36      4.82 o 
  -4  -4   5      146.73      140.83      7.73 o 
  -3  -4   5      113.29      120.19      6.65 o 
  -2  -4   5      314.68      345.26      8.99 o 
  -1  -4   5       45.96       39.91      1.35 o 
   0  -4   5      504.28      499.80      3.96 o 
   1  -4   5      640.94      611.33      6.20 o 
   2  -4   5       77.68       76.73      3.06 o 
   3  -4   5       26.16       33.97      3.68 o 
   4  -4   5      168.24      170.68      6.55 o 
   5  -4   5       78.08       82.39      5.73 o 
   6  -4   5       55.82       51.21     17.05 o 
   7  -4   5       21.30       20.71      6.61 o 
  -8  -3   5       33.47       31.79      5.13 o 
  -7  -3   5        6.21        4.69      5.08 o 
  -6  -3   5        0.32       -1.57      2.37 o 
  -5  -3   5       20.73       20.89      3.30 o 
  -4  -3   5      134.31      159.61      3.15 o 
  -3  -3   5     1310.41     1334.75     21.01 o 
  -2  -3   5       64.87       60.96      4.60 o 
  -1  -3   5      258.51      252.16      1.94 o 
   0  -3   5      165.36      154.55      1.88 o 
   1  -3   5      124.91      115.28      3.52 o 
   2  -3   5      379.36      387.79      5.13 o 
   3  -3   5        1.02        1.13      2.01 o 
   4  -3   5       83.04       85.94      4.07 o 
   5  -3   5      199.32      216.08      8.43 o 
   6  -3   5       51.13       43.07     29.11 o 
   7  -3   5       14.72       21.70      6.56 o 
  -8  -2   5       40.47       37.87      5.06 o 
  -7  -2   5       46.79       59.60      4.51 o 
  -6  -2   5       88.46       97.20      4.12 o 
  -5  -2   5       39.16       43.18      3.39 o 
  -4  -2   5       43.78       43.43      3.46 o 
  -3  -2   5       64.09       58.39      2.19 o 
  -2  -2   5        1.91        0.96      0.66 o 
  -1  -2   5       33.86       43.92      0.88 o 
   0  -2   5      275.89      274.34      2.95 o 
   1  -2   5     2197.56     2187.94     12.29 o 
   2  -2   5      240.56      221.27      4.08 o 
   3  -2   5       66.46       55.62      2.77 o 
   4  -2   5       10.76       12.46      4.32 o 
   5  -2   5       26.62       27.97      5.60 o 
   6  -2   5      110.50      110.36      6.67 o 
   7  -2   5        7.30        8.71      6.63 o 
   8  -2   5        3.70        2.18      5.71 o 
  -8  -1   5        8.71       11.92      4.84 o 
  -7  -1   5      108.78      131.57      6.05 o 
  -6  -1   5      179.10      188.87      8.31 o 
  -5  -1   5       27.23       33.89      3.20 o 
  -4  -1   5      238.52      232.22      4.27 o 
  -3  -1   5      243.65      228.50      5.28 o 
  -2  -1   5     2046.60     2055.94     15.21 o 
  -1  -1   5     1559.78     1547.63     30.74 o 
   0  -1   5       13.39       10.96      1.24 o 
   1  -1   5       72.79       67.95      1.50 o 
   2  -1   5        1.48        0.19      1.24 o 
   3  -1   5      104.57       90.67      6.64 o 
   4  -1   5      285.95      291.80      7.11 o 
   5  -1   5      381.81      370.65      8.97 o 
   6  -1   5       98.28      109.42      8.63 o 
   7  -1   5       10.91        8.94      6.36 o 
   8  -1   5        1.02        0.58      4.67 o 
  -8   0   5       14.27       20.89      6.99 o 
  -7   0   5       51.61       63.54      5.87 o 
  -6   0   5       24.06       24.85      6.10 o 
  -5   0   5       13.82       12.48      4.12 o 
  -4   0   5       34.37       34.80      3.03 o 
  -3   0   5      687.82      703.19      7.49 o 
  -2   0   5     3177.62     3209.31     24.49 o 
  -1   0   5      759.28      688.76     10.96 o 
   0   0   5      990.99      946.59      7.48 o 
   1   0   5      183.88      204.26      3.20 o 
   2   0   5     1241.95     1216.37     15.30 o 
   3   0   5     2047.66     2057.46     17.71 o 
   4   0   5       78.30       77.77      5.81 o 
   5   0   5       65.71       74.02      4.78 o 
   6   0   5        2.65        3.82      3.96 o 
   7   0   5       34.70       43.75      6.00 o 
   8   0   5       75.30       65.41     40.34 o 
   9   0   5       28.79       13.57     13.04 o 
  -8   1   5       17.41        0.06      3.80 o 
  -7   1   5       62.10       71.88      7.95 o 
  -6   1   5        0.42        5.10      6.59 o 
  -5   1   5        4.70       11.17      3.82 o 
  -4   1   5       11.47       10.26      3.70 o 
  -3   1   5       85.52       89.69      4.11 o 
  -2   1   5      752.85      769.27      7.93 o 
  -1   1   5      396.31      382.00      4.70 o 
   0   1   5      473.36      472.43      5.68 o 
   1   1   5        0.99        2.24      0.75 o 
   2   1   5     1540.43     1535.06     18.37 o 
   3   1   5     1209.98     1180.05     12.03 o 
   4   1   5      767.30      739.87      8.92 o 
   5   1   5       23.27       31.33      4.62 o 
   6   1   5       17.84       16.82      4.36 o 
   7   1   5      162.29      193.86      7.50 o 
   8   1   5       30.05       22.98     19.45 o 
   9   1   5       16.60       14.98     12.05 o 
  -7   2   5        7.58        4.68      5.41 o 
  -6   2   5      115.40      137.34      7.24 o 
  -5   2   5       23.28       24.22      4.66 o 
  -4   2   5      239.48      248.14      7.54 o 
  -3   2   5      538.13      552.03      8.89 o 
  -2   2   5        5.45        6.33      2.81 o 
  -1   2   5      527.42      514.70      6.86 o 
   0   2   5      102.06      129.30      7.26 o 
   1   2   5      193.69      191.59      5.03 o 
   2   2   5      612.69      590.48      9.18 o 
   3   2   5      577.31      512.17     11.66 o 
   4   2   5       79.83       70.19      3.52 o 
   5   2   5       12.44       15.62      3.35 o 
   6   2   5       21.03       23.97      5.20 o 
   7   2   5      109.42      121.02      6.33 o 
   8   2   5      106.26      107.58      8.30 o 
   9   2   5        0.31        1.54      4.98 o 
  -7   3   5        5.77       -0.62      6.07 o 
  -6   3   5       19.18        7.61     10.73 o 
  -5   3   5       93.66      119.44      6.74 o 
  -4   3   5      145.22      159.96      6.32 o 
  -3   3   5      131.51      133.53      5.32 o 
  -2   3   5      803.41      811.48     12.15 o 
  -1   3   5      545.16      506.23      8.53 o 
   0   3   5     1164.12     1142.52      8.25 o 
   1   3   5      533.74      536.94      5.40 o 
   2   3   5        5.50       14.75      4.67 o 
   3   3   5      800.93      745.11     11.54 o 
   4   3   5      183.81      170.63      9.36 o 
   5   3   5       11.17       13.32      3.19 o 
   6   3   5       57.81       61.75      4.62 o 
   7   3   5       12.94       10.01      4.22 o 
   8   3   5       35.37       29.15     22.51 o 
   9   3   5       14.50       -0.08      3.64 o 
  -6   4   5        0.33        1.09      4.97 o 
  -5   4   5        3.96        5.20      4.98 o 
  -4   4   5       83.77       87.21      7.31 o 
  -3   4   5       34.53       33.35      4.65 o 
  -2   4   5       60.75       66.96      4.54 o 
  -1   4   5      159.13      184.11      7.33 o 
   0   4   5      297.35      282.30      3.99 o 
   1   4   5      302.85      279.45      3.16 o 
   2   4   5      527.54      557.95      8.07 o 
   3   4   5      589.78      537.69      5.67 o 
   4   4   5      549.88      536.74      6.47 o 
   5   4   5      201.14      218.44      7.86 o 
   6   4   5        2.39        2.57      4.52 o 
   7   4   5       54.51       57.66      5.04 o 
   8   4   5       69.51       76.32      6.16 o 
   9   4   5       21.99        9.87     11.75 o 
  -5   5   5       21.74       28.93      6.79 o 
  -4   5   5       30.49       42.69      6.14 o 
  -3   5   5       76.47       90.93      7.12 o 
  -2   5   5       10.53        6.41      2.89 o 
  -1   5   5       18.09       16.70      3.05 o 
   0   5   5      223.88      211.69      3.93 o 
   1   5   5       56.10       60.08      3.06 o 
   2   5   5       73.93       75.56      2.52 o 
   3   5   5       66.29       72.33      3.02 o 
   4   5   5       83.91       86.92      3.21 o 
   5   5   5      147.36      145.98      4.21 o 
   6   5   5       56.48       67.45      6.52 o 
   7   5   5       35.46       35.13      7.02 o 
   8   5   5       24.99       28.95      7.68 o 
   9   5   5       21.36        0.31      6.03 o 
  -5   6   5        6.03        4.93      5.66 o 
  -4   6   5      178.31      196.02      6.88 o 
  -3   6   5      297.34      302.18      7.82 o 
  -2   6   5       87.08       89.11      5.05 o 
  -1   6   5       19.60       24.70      3.06 o 
   0   6   5       33.42       42.52      2.89 o 
   1   6   5      213.51      211.40      4.18 o 
   2   6   5       10.02       14.50      2.44 o 
   3   6   5        4.32        1.83      1.89 o 
   4   6   5      109.10      102.27      3.62 o 
   5   6   5       29.37       27.63      2.60 o 
   6   6   5       27.82       28.90      3.01 o 
   7   6   5       13.29        9.99      3.73 o 
   8   6   5        7.14        7.50      6.59 o 
  -3   7   5       42.05       37.64     14.86 o 
  -2   7   5        8.00        7.71      3.94 o 
  -1   7   5       11.16       11.77      3.27 o 
   0   7   5      315.52      295.67      8.59 o 
   1   7   5      724.68      676.71      7.63 o 
   2   7   5      380.63      378.61     10.47 o 
   3   7   5       19.27       23.36      4.12 o 
   4   7   5        6.46        5.78      2.17 o 
   5   7   5       84.88       82.27      4.25 o 
   6   7   5       26.41       18.16      7.08 o 
   7   7   5        6.95        9.64      4.57 o 
   8   7   5       21.58       23.87      5.02 o 
  -2   8   5       33.73       13.84     15.48 o 
  -1   8   5        4.43        3.10      3.27 o 
   0   8   5       25.67       21.86      3.94 o 
   1   8   5       77.26       87.96      4.49 o 
   2   8   5        0.78        1.59      2.81 o 
   3   8   5       24.02       28.09      8.89 o 
   4   8   5       81.26       73.13      3.50 o 
   5   8   5      208.55      200.99      5.25 o 
   6   8   5      153.29      155.32      5.90 o 
   7   8   5       10.24       10.52      4.08 o 
   0   9   5        7.55        4.34      3.57 o 
   1   9   5       80.35       95.35      5.57 o 
   2   9   5       75.63       86.61      6.39 o 
   3   9   5        3.05        2.86      5.02 o 
   4   9   5        0.25        1.17      2.45 o 
   5   9   5        9.08        9.98      3.46 o 
  -5  -8   6       37.73       35.30     16.19 o 
  -4  -8   6        1.28       -2.30     11.54 o 
  -3  -8   6       24.63       27.21      8.85 o 
  -2  -8   6       22.24       22.97      6.14 o 
  -1  -8   6       62.76       69.75      7.38 o 
   0  -8   6      272.50      324.67     21.74 o 
   1  -8   6      207.39      247.06     20.95 o 
  -6  -7   6       13.66       20.59      9.38 o 
  -5  -7   6       50.76       69.87     10.33 o 
  -4  -7   6       70.00       72.65      9.63 o 
  -3  -7   6        1.63        4.00     10.30 o 
  -2  -7   6       12.20       18.52      5.28 o 
  -1  -7   6       35.67       43.36      9.22 o 
   0  -7   6        1.59        3.63      1.94 o 
   1  -7   6       39.98       38.66      3.06 o 
   2  -7   6       18.45       17.03      3.92 o 
   3  -7   6       48.00       49.65      6.16 o 
  -7  -6   6        3.10        6.28      8.38 o 
  -6  -6   6       66.06       76.63     10.39 o 
  -5  -6   6       63.65       70.53      9.13 o 
  -4  -6   6       61.78       72.80      8.60 o 
  -3  -6   6       29.57       29.73      6.98 o 
  -2  -6   6        0.78       -0.68      3.31 o 
  -1  -6   6      154.86      161.00      7.42 o 
   0  -6   6      203.44      191.54      3.23 o 
   1  -6   6        4.44        8.43      2.55 o 
   2  -6   6        6.55        7.51      3.19 o 
   3  -6   6        0.53        2.09      2.93 o 
   4  -6   6        0.91        0.66      3.96 o 
  -8  -5   6        6.36        3.77     14.09 o 
  -7  -5   6       19.76       19.26      9.12 o 
  -6  -5   6       18.66       13.49     12.46 o 
  -5  -5   6      138.49      148.33      9.92 o 
  -4  -5   6      177.81      177.50     14.04 o 
  -3  -5   6       45.80       44.22      6.69 o 
  -2  -5   6      271.86      291.26      6.98 o 
  -1  -5   6      153.57      146.13      4.36 o 
   0  -5   6      329.14      317.78      4.16 o 
   1  -5   6      306.47      288.59      4.78 o 
   2  -5   6        0.88        0.10      1.84 o 
   3  -5   6      102.25      101.12      6.68 o 
   4  -5   6       80.83       85.65      5.89 o 
   5  -5   6        6.30        4.47      4.55 o 
  -8  -4   6        1.30        1.28      5.98 o 
  -7  -4   6       17.57       11.39      8.18 o 
  -6  -4   6       25.58       17.68      8.52 o 
  -5  -4   6      119.48      115.66      6.16 o 
  -4  -4   6      157.79      160.83      8.47 o 
  -3  -4   6        9.68       11.31      8.00 o 
  -2  -4   6        3.61        1.99      3.85 o 
  -1  -4   6      177.14      184.30      2.93 o 
   0  -4   6      815.08      802.62      6.77 o 
   1  -4   6      479.46      466.64     10.68 o 
   2  -4   6      307.45      283.81      6.98 o 
   3  -4   6       19.30       27.59      3.10 o 
   4  -4   6      119.31      115.18      5.33 o 
   5  -4   6      187.89      194.49      6.29 o 
   6  -4   6       16.83       19.28      4.96 o 
  -8  -3   6        9.61        0.29      3.24 o 
  -7  -3   6        3.33       -0.39      3.50 o 
  -6  -3   6       84.14       98.22      3.44 o 
  -5  -3   6      236.45      241.75      6.91 o 
  -4  -3   6       28.42       30.02      1.63 o 
  -3  -3   6       73.11       71.98      6.78 o 
  -2  -3   6        0.65        1.62      0.29 o 
  -1  -3   6      256.49      263.87      2.37 o 
   0  -3   6      487.50      507.08      4.29 o 
   1  -3   6       24.46       19.66      1.59 o 
   2  -3   6       14.30       13.69      2.15 o 
   3  -3   6        1.73        2.73      2.23 o 
   4  -3   6      207.43      207.72      5.07 o 
   5  -3   6      259.64      273.23      6.38 o 
   6  -3   6       92.11      102.65      6.41 o 
   7  -3   6        2.19       -0.36      4.49 o 
  -8  -2   6        9.88       10.26      4.28 o 
  -7  -2   6       89.86       99.17      4.98 o 
  -6  -2   6       93.42      105.23      4.98 o 
  -5  -2   6        6.19        8.83      2.72 o 
  -4  -2   6       78.17       95.91      3.14 o 
  -3  -2   6        5.49        3.81      1.26 o 
  -2  -2   6      264.28      271.80      3.74 o 
  -1  -2   6     1260.07     1276.50     20.69 o 
   0  -2   6      470.75      453.46      4.17 o 
   1  -2   6      382.00      336.36      3.18 o 
   2  -2   6        1.43        3.41      1.81 o 
   3  -2   6       13.54       11.78      2.56 o 
   4  -2   6       85.54       88.02      4.83 o 
   5  -2   6       53.31       52.41      6.18 o 
   6  -2   6       23.46       25.69      6.71 o 
   7  -2   6        0.24       -2.52      4.96 o 
   8  -2   6        7.84        8.67      6.67 o 
  -8  -1   6       26.19       25.56     20.31 o 
  -7  -1   6      111.16      117.33      6.99 o 
  -6  -1   6      135.41      138.49      5.23 o 
  -5  -1   6        2.49        3.38      2.49 o 
  -4  -1   6       35.48       37.90      3.20 o 
  -3  -1   6      485.85      506.11      5.63 o 
  -2  -1   6      624.51      610.64      6.16 o 
  -1  -1   6      466.01      426.72      4.92 o 
   0  -1   6      480.80      491.98      5.05 o 
   1  -1   6      311.75      300.91      2.78 o 
   2  -1   6      275.70      241.30      3.54 o 
   3  -1   6      712.17      680.86      6.52 o 
   4  -1   6      338.50      339.65     14.49 o 
   5  -1   6      137.44      144.46      5.97 o 
   6  -1   6       42.26       57.76      5.68 o 
   7  -1   6        4.93        8.63      5.31 o 
   8  -1   6        0.64       -1.93      6.31 o 
  -8   0   6        4.32        6.01      5.60 o 
  -7   0   6       40.69       34.22     24.66 o 
  -6   0   6        0.60        2.21      4.05 o 
  -5   0   6       79.93       87.37      5.37 o 
  -4   0   6      136.82      148.35      4.34 o 
  -3   0   6      297.55      327.29      5.69 o 
  -2   0   6     1299.30     1277.95     11.14 o 
  -1   0   6      115.05      141.86      2.19 o 
   0   0   6      105.85       89.35      2.01 o 
   1   0   6      880.20      967.02      6.44 o 
   2   0   6      221.53      210.88      2.83 o 
   3   0   6      532.65      523.65      6.81 o 
   4   0   6      200.59      194.38      5.14 o 
   5   0   6      159.40      161.86      5.88 o 
   6   0   6      124.29      140.58      6.41 o 
   7   0   6      106.26      121.98      7.21 o 
   8   0   6       32.74       22.92     19.61 o 
  -8   1   6        2.53        3.23      6.61 o 
  -7   1   6       31.12       -0.83      5.23 o 
  -6   1   6       57.06       67.79      6.92 o 
  -5   1   6        9.29        7.44      6.64 o 
  -4   1   6        0.37        0.71      2.46 o 
  -3   1   6      118.03      109.33      3.94 o 
  -2   1   6       28.92       22.46      2.46 o 
  -1   1   6      995.03     1027.26     18.03 o 
   0   1   6      696.76      774.69      7.04 o 
   1   1   6       90.58      108.03      1.87 o 
   2   1   6      741.12      706.35      6.64 o 
   3   1   6      197.35      254.97      4.82 o 
   4   1   6       92.59       80.10      3.96 o 
   5   1   6      218.94      253.38      7.42 o 
   6   1   6       20.27       24.85      4.63 o 
   7   1   6       77.51       89.85      6.44 o 
   8   1   6       15.06        8.53      9.11 o 
   9   1   6       11.01        6.32      7.12 o 
  -7   2   6        7.13        6.09      5.55 o 
  -6   2   6       74.75       92.89      6.91 o 
  -5   2   6       44.97       39.77      5.12 o 
  -4   2   6        3.54        3.25      4.04 o 
  -3   2   6      259.39      270.14      5.96 o 
  -2   2   6      251.52      250.16      5.02 o 
  -1   2   6      363.30      366.97      6.08 o 
   0   2   6       69.10       72.37      2.92 o 
   1   2   6       46.90       47.23      3.90 o 
   2   2   6        2.06        0.23      0.57 o 
   3   2   6      685.62      670.44     11.17 o 
   4   2   6      593.77      598.19      9.07 o 
   5   2   6      115.76      121.48      5.94 o 
   6   2   6       74.96       78.58      5.17 o 
   7   2   6       25.94       24.57      5.07 o 
   8   2   6        7.95        4.53      4.94 o 
   9   2   6       21.88       14.39     14.46 o 
  -7   3   6       17.60       12.24     12.48 o 
  -6   3   6       33.93       27.97     21.34 o 
  -5   3   6       37.81       45.16      7.04 o 
  -4   3   6      155.14      173.17      6.55 o 
  -3   3   6       41.11       40.58      5.32 o 
  -2   3   6      521.79      509.63      7.78 o 
  -1   3   6      481.13      494.76      7.02 o 
   0   3   6      131.34      125.96      3.40 o 
   1   3   6      422.73      399.23      8.05 o 
   2   3   6       52.65       47.14      2.29 o 
   3   3   6      415.01      406.68     11.51 o 
   4   3   6      403.63      398.34      9.36 o 
   5   3   6      110.35      108.97      6.99 o 
   6   3   6       11.63       10.29      3.83 o 
   7   3   6       26.98       25.33      4.90 o 
   8   3   6       52.50       62.69      6.46 o 
   9   3   6       48.74       30.53     25.14 o 
  -6   4   6        9.53        3.87      5.85 o 
  -5   4   6       28.04       26.93     18.64 o 
  -4   4   6       15.77       23.90      5.22 o 
  -3   4   6       62.25       69.83      6.44 o 
  -2   4   6      195.83      206.12      6.11 o 
  -1   4   6      149.07      156.09      5.32 o 
   0   4   6      351.69      354.02      4.50 o 
   1   4   6       78.66       70.78      2.93 o 
   2   4   6       89.46       90.14      5.16 o 
   3   4   6      287.23      293.37      3.39 o 
   4   4   6      325.26      322.23      5.52 o 
   5   4   6      259.68      271.79      9.15 o 
   6   4   6       43.13       38.94      6.53 o 
   7   4   6       23.20       27.71      7.10 o 
   8   4   6       35.06       41.93      5.82 o 
   9   4   6       25.10        9.97      9.76 o 
  -5   5   6       29.80       36.88      8.92 o 
  -4   5   6        1.10        5.63      6.17 o 
  -3   5   6        1.71        2.52      4.08 o 
  -2   5   6      111.77      103.91      4.29 o 
  -1   5   6       64.50       68.72      3.14 o 
   0   5   6       66.37       71.66      2.67 o 
   1   5   6       63.12       64.65      2.18 o 
   2   5   6      109.58      107.62      5.91 o 
   3   5   6      104.45      109.10      2.77 o 
   4   5   6      217.67      232.74      3.70 o 
   5   5   6       74.40       72.94      3.40 o 
   6   5   6        2.07        3.67      4.92 o 
   7   5   6        4.09        3.75      5.57 o 
   8   5   6       32.34       36.37      8.40 o 
   9   5   6       46.13       44.05     10.12 o 
  -4   6   6      111.76      118.73      6.21 o 
  -3   6   6       84.29       97.60      5.16 o 
  -2   6   6        9.27        9.98      3.24 o 
  -1   6   6       82.96       83.53      3.99 o 
   0   6   6        5.21        1.64      1.97 o 
   1   6   6        8.88       12.93      2.14 o 
   2   6   6      299.31      295.57     12.62 o 
   3   6   6       90.58       90.77      3.08 o 
   4   6   6       89.85       90.17      3.02 o 
   5   6   6       35.75       34.34      2.98 o 
   6   6   6       16.59       10.44      6.77 o 
   7   6   6       14.12        3.93      6.73 o 
   8   6   6       28.04       21.23      7.84 o 
  -3   7   6       20.03       13.96      8.28 o 
  -2   7   6      112.14      109.31      5.23 o 
  -1   7   6      130.44      127.52      4.78 o 
   0   7   6      196.25      185.40      5.05 o 
   1   7   6      145.62      154.51      4.79 o 
   2   7   6       61.32       72.63      6.54 o 
   3   7   6      126.20      121.61     10.82 o 
   4   7   6        0.33        0.25      1.61 o 
   5   7   6       10.55       11.22      3.08 o 
   6   7   6      111.32      112.64      4.20 o 
   7   7   6       23.55       17.40      4.63 o 
   8   7   6       19.03       19.37      5.26 o 
  -2   8   6       11.34        9.36      4.28 o 
  -1   8   6        4.05        5.68      4.21 o 
   0   8   6        4.13        2.36      2.82 o 
   1   8   6       25.62       26.18      3.36 o 
   2   8   6      174.15      171.94     13.50 o 
   3   8   6      168.77      161.70      8.30 o 
   4   8   6       91.19       80.83      3.67 o 
   5   8   6       17.80       14.21      2.94 o 
   6   8   6       18.51       22.01      3.41 o 
   7   8   6       36.54       40.44      5.28 o 
   0   9   6       36.26       29.71     11.23 o 
   1   9   6        2.98       -0.63      3.25 o 
   2   9   6       18.70       -0.02      3.79 o 
   3   9   6       16.47       -0.08      4.00 o 
   4   9   6        4.78        5.89      4.76 o 
   5   9   6        0.64        0.23      2.70 o 
  -4  -8   7        6.56        7.82      8.62 o 
  -3  -8   7       29.53       35.82      9.80 o 
  -2  -8   7      201.77      241.33     19.07 o 
  -1  -8   7      195.70      251.22     10.20 o 
   0  -8   7       77.70       81.56     11.41 o 
   1  -8   7        0.53       -0.71      6.88 o 
  -6  -7   7       24.64        4.80     13.79 o 
  -5  -7   7        2.52        5.95      7.96 o 
  -4  -7   7       18.35       21.66     13.56 o 
  -3  -7   7       39.46       42.26      8.85 o 
  -2  -7   7        0.79        0.28      3.76 o 
  -1  -7   7       40.29       46.97      7.44 o 
   0  -7   7        7.44        2.25      2.04 o 
   1  -7   7       38.56       38.75      3.49 o 
   2  -7   7      169.89      174.82      6.90 o 
   3  -7   7      152.72      181.44      7.57 o 
  -7  -6   7        2.25        2.63     13.43 o 
  -6  -6   7       37.70       50.56     10.33 o 
  -5  -6   7       83.76       92.92     10.26 o 
  -4  -6   7       62.75       76.45      9.18 o 
  -3  -6   7       31.36       36.39     11.78 o 
  -2  -6   7       20.06       20.53      4.92 o 
  -1  -6   7        3.10        1.94      4.52 o 
   0  -6   7       73.22       68.20      4.30 o 
   1  -6   7       63.99       57.63      2.91 o 
   2  -6   7        0.38        0.80      2.23 o 
   3  -6   7       20.31       15.99      4.24 o 
   4  -6   7        1.80        1.04      3.17 o 
  -7  -5   7        2.78        3.00      7.78 o 
  -6  -5   7       44.51       41.29      9.24 o 
  -5  -5   7      193.67      217.66     11.51 o 
  -4  -5   7      270.88      292.96     11.42 o 
  -3  -5   7       59.60       62.32      7.32 o 
  -2  -5   7       65.20       67.03      7.05 o 
  -1  -5   7      195.51      189.89      7.24 o 
   0  -5   7      271.75      264.82      4.70 o 
   1  -5   7      331.98      303.76      8.27 o 
   2  -5   7       38.66       40.19      4.45 o 
   3  -5   7       13.44        9.85      3.66 o 
   4  -5   7       35.63       34.70      4.33 o 
   5  -5   7       24.66        8.77      5.67 o 
  -8  -4   7        3.61        4.81      8.59 o 
  -7  -4   7        2.76        3.78      2.82 o 
  -6  -4   7       16.90        9.64      4.00 o 
  -5  -4   7      104.90       89.93      3.49 o 
  -4  -4   7       34.41       38.32      6.70 o 
  -3  -4   7        1.54        4.67      4.74 o 
  -2  -4   7       53.36       59.72      9.71 o 
  -1  -4   7      343.11      349.57      4.17 o 
   0  -4   7     1040.16     1042.94      7.84 o 
   1  -4   7      450.55      440.77     10.74 o 
   2  -4   7      105.23       91.90      4.43 o 
   3  -4   7       42.65       48.06      3.45 o 
   4  -4   7       68.15       79.65      5.92 o 
   5  -4   7      245.76      247.85      7.61 o 
   6  -4   7       36.41       32.03      6.00 o 
  -8  -3   7       23.02       -0.28      2.76 o 
  -7  -3   7       25.27       -0.27      2.21 o 
  -6  -3   7       12.21        0.14      1.64 o 
  -5  -3   7       77.26       81.59      2.45 o 
  -4  -3   7       38.45       37.82      1.50 o 
  -3  -3   7      119.63      118.27      5.12 o 
  -2  -3   7       12.33       11.91      0.73 o 
  -1  -3   7        9.06        9.13      0.94 o 
   0  -3   7       77.83       80.55      2.32 o 
   1  -3   7       12.25       11.78      1.60 o 
   2  -3   7      174.53      173.84      3.63 o 
   3  -3   7       46.24       48.96      4.21 o 
   4  -3   7      139.80      143.91      4.65 o 
   5  -3   7      171.87      170.89      6.21 o 
   6  -3   7       57.14       54.51      5.31 o 
   7  -3   7        7.17        8.75      5.01 o 
  -8  -2   7       12.46       11.04      9.07 o 
  -7  -2   7        5.91        5.76      4.98 o 
  -6  -2   7      127.41      133.63      4.61 o 
  -5  -2   7       37.41       40.86      2.92 o 
  -4  -2   7      276.02      300.06      4.42 o 
  -3  -2   7      293.56      317.37      3.82 o 
  -2  -2   7       70.10       70.85      4.90 o 
  -1  -2   7      171.62      158.63      2.09 o 
   0  -2   7      129.34      109.14      2.67 o 
   1  -2   7      784.81      760.99      5.55 o 
   2  -2   7        2.25        2.26      2.66 o 
   3  -2   7       16.25       18.53      2.53 o 
   4  -2   7        3.08        5.99      3.12 o 
   5  -2   7       10.09        9.62      3.35 o 
   6  -2   7      181.38      191.60      7.95 o 
   7  -2   7       15.27       11.66      7.23 o 
  -8  -1   7       14.71        7.82      7.92 o 
  -7  -1   7        3.03        4.80      3.81 o 
  -6  -1   7       10.84       12.90      3.57 o 
  -5  -1   7      131.16      140.45      6.05 o 
  -4  -1   7       76.88       81.12      3.90 o 
  -3  -1   7      111.05      102.05      2.90 o 
  -2  -1   7     1168.15     1239.36      9.15 o 
  -1  -1   7      317.51      281.87      3.78 o 
   0  -1   7      822.31      757.31      5.04 o 
   1  -1   7     1227.27     1217.67      9.00 o 
   2  -1   7      480.68      458.33      4.94 o 
   3  -1   7       86.06       76.57      3.13 o 
   4  -1   7       43.25       44.82      5.02 o 
   5  -1   7      224.50      214.22      6.77 o 
   6  -1   7       22.76       23.46      6.16 o 
   7  -1   7       15.36       17.05      7.93 o 
   8  -1   7        0.38        0.26      4.64 o 
  -8   0   7        0.21        4.10      5.78 o 
  -7   0   7       42.58       41.88     29.15 o 
  -6   0   7       72.30       83.45      5.46 o 
  -5   0   7      151.37      163.94      8.45 o 
  -4   0   7       47.26       52.22      4.29 o 
  -3   0   7      120.89      112.25      3.52 o 
  -2   0   7       24.96       23.22      2.59 o 
  -1   0   7      581.97      624.22      5.13 o 
   0   0   7       61.33       51.69      1.88 o 
   1   0   7      457.51      446.32      3.97 o 
   2   0   7     1412.98     1510.03     20.32 o 
   3   0   7      261.69      248.07      3.99 o 
   4   0   7      154.77      148.76      4.95 o 
   5   0   7      323.14      327.51      7.56 o 
   6   0   7      217.71      218.22      7.74 o 
   7   0   7       44.81       54.61      6.56 o 
   8   0   7       11.18        9.32      9.66 o 
  -7   1   7       31.64       -0.05      3.42 o 
  -6   1   7       48.38       49.34     19.66 o 
  -5   1   7       16.39       18.18      4.14 o 
  -4   1   7       35.72       43.40      4.01 o 
  -3   1   7      137.92      142.50      4.45 o 
  -2   1   7      739.25      778.05     12.82 o 
  -1   1   7     1263.78     1366.12     12.43 o 
   0   1   7      180.65      179.48      2.64 o 
   1   1   7     1623.96     1894.48     22.70 o 
   2   1   7        0.81        1.06      1.31 o 
   3   1   7      314.18      353.77     11.53 o 
   4   1   7       10.13       11.10      3.20 o 
   5   1   7      169.65      165.99      5.86 o 
   6   1   7      156.04      149.49      7.69 o 
   7   1   7       59.89       60.04     37.99 o 
   8   1   7       15.20        8.66      8.74 o 
   9   1   7       13.41        3.19      9.73 o 
  -7   2   7        8.54        4.56      6.66 o 
  -6   2   7       75.62      103.28      7.09 o 
  -5   2   7       91.97      113.55      6.32 o 
  -4   2   7       31.49       36.21      5.43 o 
  -3   2   7       92.30      111.95      5.74 o 
  -2   2   7      275.55      291.78      7.60 o 
  -1   2   7     1034.93      985.91     11.09 o 
   0   2   7       13.36        8.51      2.27 o 
   1   2   7       12.65       16.57      3.51 o 
   3   2   7     1019.20     1088.43     16.18 o 
   4   2   7      281.23      298.15      8.83 o 
   5   2   7      243.98      263.64      6.59 o 
   6   2   7        0.39        1.04      3.34 o 
   7   2   7       46.98       59.30      7.25 o 
   8   2   7        5.07        3.42      5.57 o 
   9   2   7       14.12        6.19      6.22 o 
  -6   3   7       95.01      108.80      8.04 o 
  -5   3   7        3.43        3.40      4.50 o 
  -4   3   7        1.40        0.27      3.30 o 
  -3   3   7        6.34        5.97      3.71 o 
  -2   3   7      589.77      602.77     10.09 o 
  -1   3   7     1545.23     1522.54     15.13 o 
   0   3   7      285.20      290.05      5.42 o 
   1   3   7       11.89        8.73      3.70 o 
   2   3   7        4.30        8.34      3.72 o 
   3   3   7     1193.13     1133.06      9.29 o 
   4   3   7      426.57      400.01     10.10 o 
   5   3   7       50.74       52.61      6.48 o 
   6   3   7       89.41       94.69      7.77 o 
   7   3   7      131.01      135.60      6.81 o 
   8   3   7       59.26       50.41     32.31 o 
   9   3   7        3.01       -2.94      5.45 o 
  -6   4   7        1.21        1.38      6.50 o 
  -5   4   7       23.36       16.19     14.88 o 
  -4   4   7       13.22        9.68     10.30 o 
  -3   4   7       41.60       55.35      6.31 o 
  -2   4   7      352.41      373.61      9.13 o 
  -1   4   7      149.53      154.72      5.37 o 
   0   4   7        5.89        3.83      1.89 o 
   1   4   7      258.62      228.90      6.24 o 
   2   4   7      182.18      190.46      6.96 o 
   3   4   7     1179.49     1159.62     13.30 o 
   4   4   7      694.02      678.49      7.78 o 
   5   4   7       69.84       78.32      7.07 o 
   6   4   7       13.83       19.83      6.44 o 
   7   4   7       84.02       93.87      9.07 o 
   8   4   7       74.35       89.93     10.41 o 
   9   4   7       12.89       13.77      9.29 o 
  -5   5   7        0.56        0.77      5.04 o 
  -4   5   7       49.80       53.66      8.31 o 
  -3   5   7       52.06       67.35      6.20 o 
  -2   5   7       39.38       42.16      5.20 o 
  -1   5   7      201.61      198.18      4.79 o 
   0   5   7      132.51      139.32      3.28 o 
   1   5   7        4.35        6.54      1.37 o 
   2   5   7       83.49       92.95      6.29 o 
   3   5   7      117.43      114.33      2.42 o 
   4   5   7        1.90        2.45      1.49 o 
   5   5   7       15.13       15.76      2.27 o 
   6   5   7        9.02        5.12      6.89 o 
   7   5   7       81.06       93.75     14.09 o 
   8   5   7      121.91      137.16     11.01 o 
  -4   6   7       16.59       13.15      6.96 o 
  -3   6   7      104.13      109.21      5.82 o 
  -2   6   7        0.57        3.24      2.85 o 
  -1   6   7        9.92       10.17      2.74 o 
   0   6   7      229.90      216.84      6.94 o 
   1   6   7       88.92       97.70      5.75 o 
   2   6   7       83.74       78.89      6.56 o 
   3   6   7      180.10      175.02      7.75 o 
   4   6   7      192.69      196.08      3.72 o 
   5   6   7       45.43       51.56      7.58 o 
   6   6   7       19.25       12.78      6.99 o 
   7   6   7        8.91        5.39      7.05 o 
   8   6   7        1.96        5.05      7.10 o 
  -3   7   7       68.76       71.98      5.63 o 
  -2   7   7       65.89       67.48      4.84 o 
  -1   7   7       28.08       29.76      3.69 o 
   0   7   7       28.88       33.36      3.25 o 
   1   7   7      182.76      173.10      4.18 o 
   2   7   7        0.90        3.35      4.83 o 
   3   7   7       16.61       20.48      5.81 o 
   4   7   7      225.90      204.71      8.80 o 
   5   7   7       73.90       74.07      4.15 o 
   6   7   7       46.26       45.87      3.58 o 
   7   7   7       27.66        8.70     10.16 o 
  -1   8   7        2.62        1.14      3.74 o 
   0   8   7       31.13       24.49      9.26 o 
   1   8   7       97.63       94.27      5.03 o 
   2   8   7       81.24       77.88      8.08 o 
   3   8   7       24.30       27.45      6.39 o 
   4   8   7       12.83       13.98      6.86 o 
   5   8   7       68.16       60.97      5.45 o 
   6   8   7        2.08        1.43      3.46 o 
   1   9   7       39.26       21.59     14.93 o 
   2   9   7       28.01       -0.01      6.26 o 
   3   9   7        0.35        0.22      4.54 o 
   4   9   7        9.09        3.52      4.05 o 
   5   9   7       29.25       31.51      6.16 o 
  -3  -8   8      131.06      147.39     12.92 o 
  -2  -8   8      112.23      121.07     12.05 o 
  -1  -8   8        2.00       -0.74      4.99 o 
   0  -8   8        1.60        1.79      7.85 o 
  -5  -7   8       38.62       36.61     10.44 o 
  -4  -7   8        3.37        1.86      7.18 o 
  -3  -7   8       49.99       50.52      9.47 o 
  -2  -7   8       15.67       19.15      8.17 o 
  -1  -7   8       10.78       16.80      6.86 o 
   0  -7   8       41.29       47.17      9.57 o 
   1  -7   8       77.45       87.36     16.00 o 
   2  -7   8      136.43      134.70      9.11 o 
  -6  -6   8       47.25       27.63     16.08 o 
  -5  -6   8       72.13       74.88     10.40 o 
  -4  -6   8       25.46       31.30     13.78 o 
  -3  -6   8       19.47       17.43      7.31 o 
  -2  -6   8       42.98       49.80      8.03 o 
  -1  -6   8      150.68      147.91      6.86 o 
   0  -6   8        3.01        2.45      2.36 o 
   1  -6   8       50.18       46.14      4.00 o 
   2  -6   8       12.16       10.04      2.95 o 
   3  -6   8       42.34       40.47      4.82 o 
   4  -6   8       29.07       21.20      8.23 o 
  -7  -5   8       20.32       17.77      9.71 o 
  -6  -5   8       14.37       15.59      8.51 o 
  -5  -5   8      116.21      122.90     10.61 o 
  -4  -5   8      148.43      151.68      9.92 o 
  -3  -5   8       25.26       25.06     11.13 o 
  -2  -5   8      196.25      194.76      9.31 o 
  -1  -5   8      277.06      257.29      6.99 o 
   0  -5   8       71.98       75.94      2.87 o 
   1  -5   8       19.43        8.12      2.00 o 
   2  -5   8       75.53       72.77      4.87 o 
   3  -5   8      168.64      157.96      6.33 o 
   4  -5   8       30.98       20.35      8.61 o 
   5  -5   8       18.40        9.38      4.68 o 
  -7  -4   8        2.11        0.41     10.17 o 
  -6  -4   8        6.01        4.08      2.96 o 
  -5  -4   8       52.19       43.66      7.61 o 
  -4  -4   8      152.07      161.93      9.21 o 
  -3  -4   8      106.44      130.97      7.75 o 
  -2  -4   8       13.04       13.46      5.22 o 
  -1  -4   8      398.40      398.98      7.60 o 
   0  -4   8      436.64      461.26      6.87 o 
   1  -4   8       62.94       68.63      3.04 o 
   2  -4   8      207.54      186.88      4.58 o 
   3  -4   8      271.51      258.43      6.20 o 
   4  -4   8       48.79       44.01      4.78 o 
   5  -4   8        1.68        1.36      4.55 o 
   6  -4   8       13.75        8.54      5.29 o 
  -7  -3   8        2.60        0.18      2.56 o 
  -6  -3   8        7.88        1.74      2.66 o 
  -5  -3   8       78.88       75.10      4.55 o 
  -4  -3   8       33.15       37.05      1.59 o 
  -3  -3   8       19.50       19.62      1.51 o 
  -2  -3   8        6.74        5.36      0.78 o 
  -1  -3   8        4.33        3.73      1.11 o 
   0  -3   8      624.90      635.62      6.11 o 
   1  -3   8      229.10      224.27      3.43 o 
   2  -3   8        5.42        7.80      2.47 o 
   3  -3   8      226.68      216.29      5.13 o 
   4  -3   8       82.31       79.69      4.21 o 
   5  -3   8       11.15       16.46      3.95 o 
   6  -3   8       51.08       43.57      5.11 o 
   7  -3   8       62.19       43.92     17.31 o 
  -8  -2   8       30.93       10.50     12.91 o 
  -7  -2   8        3.51        0.06      2.50 o 
  -6  -2   8       68.44       77.44      4.13 o 
  -5  -2   8      149.73      177.03      4.29 o 
  -4  -2   8      213.10      220.41      3.59 o 
  -3  -2   8      110.71      112.47      3.16 o 
  -2  -2   8        5.65        5.20      2.21 o 
  -1  -2   8      192.26      185.82      2.51 o 
   0  -2   8       54.43       54.20      2.32 o 
   1  -2   8      341.94      330.91      4.19 o 
   2  -2   8       23.73       26.15      2.59 o 
   3  -2   8       50.32       52.23      3.47 o 
   4  -2   8      322.97      327.79      8.33 o 
   5  -2   8       44.44       37.47      5.24 o 
   6  -2   8        1.83        3.45      3.64 o 
   7  -2   8       46.31       45.19      5.68 o 
  -7  -1   8       36.52       31.94      4.92 o 
  -6  -1   8        5.32        6.67      5.59 o 
  -5  -1   8       44.15       42.65      3.67 o 
  -4  -1   8      668.94      701.77      9.36 o 
  -3  -1   8      126.99      130.31      3.33 o 
  -2  -1   8      299.52      284.98      3.95 o 
  -1  -1   8      243.96      251.21      3.81 o 
   0  -1   8      800.67      754.04      7.08 o 
   1  -1   8     1033.32     1000.61      7.68 o 
   2  -1   8       69.79       67.93      2.69 o 
   3  -1   8      102.72       99.81      3.48 o 
   4  -1   8       11.61       14.57      3.78 o 
   5  -1   8      160.55      163.24      6.35 o 
   6  -1   8       91.77       99.44      6.72 o 
   7  -1   8        2.95        6.96      5.40 o 
   8  -1   8       69.75       73.31      8.48 o 
  -7   0   8       90.13       99.63      6.73 o 
  -6   0   8       19.87       18.22      4.50 o 
  -5   0   8        3.48        1.57      2.89 o 
  -4   0   8        1.13        4.33      2.73 o 
  -3   0   8      108.07      125.04      3.91 o 
  -2   0   8        9.67       11.95      2.62 o 
  -1   0   8       29.64       31.35      2.05 o 
   0   0   8     2305.07     2388.53     18.74 o 
   1   0   8      912.86      857.66      6.61 o 
   2   0   8      592.50      572.73      6.94 o 
   3   0   8       61.68       68.33      3.07 o 
   4   0   8       88.04       80.28      4.64 o 
   5   0   8      269.19      267.95      7.24 o 
   6   0   8      167.39      180.20      8.66 o 
   7   0   8       44.64       52.89      6.61 o 
   8   0   8        5.99        4.35      5.72 o 
  -7   1   8       14.63        0.23      4.61 o 
  -6   1   8       26.92       22.26     17.39 o 
  -5   1   8       10.10       11.28      4.07 o 
  -4   1   8       36.89       47.00      4.27 o 
  -3   1   8      565.88      606.67      9.42 o 
  -2   1   8       52.12       57.92      4.75 o 
  -1   1   8      223.15      251.95     11.04 o 
   0   1   8        0.61        2.87      1.03 o 
   1   1   8      254.97      301.83      7.05 o 
   2   1   8        0.71        0.87      0.94 o 
   3   1   8       20.61       23.23      2.61 o 
   4   1   8      285.14      291.95      6.41 o 
   5   1   8      175.31      191.30      6.48 o 
   6   1   8      190.39      208.97     10.91 o 
   7   1   8       42.45       34.27     26.57 o 
   8   1   8        6.35        4.69      5.49 o 
  -7   2   8       54.09        0.34      4.80 o 
  -6   2   8      119.18      143.72      9.37 o 
  -5   2   8       41.28       53.75     21.77 o 
  -4   2   8        2.12        5.38      3.74 o 
  -3   2   8      154.11      167.30      5.59 o 
  -2   2   8      259.46      262.04      6.70 o 
  -1   2   8      117.53      108.17      4.02 o 
   0   2   8      518.43      530.49      7.82 o 
   1   2   8     1292.50     1439.63     19.32 o 
   2   2   8      168.03      180.10      5.59 o 
   3   2   8      187.78      196.90      3.50 o 
   4   2   8        4.40        3.42      4.50 o 
   5   2   8       45.54       52.89      6.40 o 
   6   2   8       27.58       29.53      4.94 o 
   7   2   8       50.37       38.91     28.66 o 
   8   2   8       11.09        8.69      8.01 o 
   9   2   8        2.14        2.15      5.65 o 
  -6   3   8        0.52        1.28      5.02 o 
  -5   3   8       21.92       13.42     12.15 o 
  -4   3   8       37.44       42.61      6.51 o 
  -3   3   8      258.68      286.25      7.23 o 
  -2   3   8      651.24      651.87     10.98 o 
  -1   3   8      496.02      499.61      8.87 o 
   0   3   8        0.85        5.09      2.80 o 
   1   3   8      561.74      551.92     10.92 o 
   2   3   8      366.26      348.82      8.75 o 
   3   3   8       91.33       80.88      4.06 o 
   4   3   8      411.41      414.20     15.20 o 
   5   3   8      367.77      389.89     16.52 o 
   6   3   8      109.52      116.23      8.92 o 
   7   3   8        0.27        1.53      4.03 o 
   8   3   8        3.72        0.81      4.35 o 
   9   3   8        2.61       -1.59      6.18 o 
  -6   4   8       14.71       11.16     10.31 o 
  -5   4   8       40.02       28.50     22.75 o 
  -4   4   8       56.28       71.04      6.67 o 
  -3   4   8        1.55        2.90      4.02 o 
  -2   4   8        9.38        4.56      3.81 o 
  -1   4   8       97.85       94.00      5.12 o 
   0   4   8      235.52      243.83      5.00 o 
   1   4   8      428.76      449.23     10.45 o 
   2   4   8      548.55      565.11     11.77 o 
   3   4   8      305.67      307.16      6.61 o 
   4   4   8       10.10       11.97      1.39 o 
   5   4   8      268.94      279.42     14.81 o 
   6   4   8      113.49      126.28      8.99 o 
   7   4   8       15.09       11.14      7.29 o 
   8   4   8       68.68       68.66     16.48 o 
  -5   5   8       17.02        8.96      8.81 o 
  -4   5   8        0.32       -2.37      5.04 o 
  -3   5   8       59.65       64.88      6.63 o 
  -2   5   8       88.59      108.36      7.66 o 
  -1   5   8      210.92      213.64      7.35 o 
   0   5   8      260.89      259.52      8.68 o 
   1   5   8        0.44        0.90      0.91 o 
   2   5   8      211.17      200.35      8.23 o 
   3   5   8      177.55      180.20      5.78 o 
   4   5   8      160.96      176.43      4.89 o 
   5   5   8      251.83      254.04      5.48 o 
   6   5   8      203.33      198.09     18.36 o 
   7   5   8       20.52       26.55      7.91 o 
   8   5   8       12.27       13.88      8.30 o 
  -4   6   8        2.32        3.30      4.00 o 
  -3   6   8        9.69       11.64      3.97 o 
  -2   6   8      130.46      126.36      5.32 o 
  -1   6   8      118.06      125.94      4.17 o 
   0   6   8       80.11       79.86      4.35 o 
   1   6   8      187.29      173.80      7.13 o 
   2   6   8       81.91       85.05      7.17 o 
   3   6   8      124.19      134.00     11.91 o 
   4   6   8      236.47      227.57     12.95 o 
   5   6   8       48.51       50.04      2.71 o 
   6   6   8       41.64       21.56     10.91 o 
   7   6   8       38.26        5.64      8.63 o 
   8   6   8       12.71       13.74      8.41 o 
  -3   7   8        3.71        3.78      3.93 o 
  -2   7   8       29.90       30.13      4.35 o 
  -1   7   8      101.67      104.67      5.66 o 
   0   7   8       14.21       18.80      3.10 o 
   1   7   8       19.53       21.30      2.87 o 
   2   7   8      102.51       91.28      8.01 o 
   3   7   8       56.00       58.11      7.29 o 
   4   7   8      147.09      151.32      7.31 o 
   5   7   8      192.58      173.20      8.25 o 
   6   7   8       51.55       51.68      3.76 o 
   7   7   8       16.88        7.59      7.76 o 
  -1   8   8       20.35       21.46      4.42 o 
   0   8   8        3.93        3.34      3.19 o 
   1   8   8        6.95        4.00      3.10 o 
   2   8   8       14.07       -0.96      5.26 o 
   3   8   8       54.85       -0.86      5.14 o 
   4   8   8       13.52        5.56      8.73 o 
   5   8   8       26.24       16.38     13.74 o 
   6   8   8       30.03       18.61     15.56 o 
   2   9   8       17.12        0.04      4.53 o 
   3   9   8       18.60        0.48      5.34 o 
   4   9   8        1.37       -0.39      4.37 o 
  -5  -7   9       10.68        9.03      9.19 o 
  -4  -7   9        5.32        6.52      8.18 o 
  -3  -7   9       23.71       34.96      9.60 o 
  -2  -7   9       74.41       93.73     10.55 o 
  -1  -7   9       14.41       14.36      9.55 o 
   0  -7   9       12.07       17.59      8.62 o 
   1  -7   9        3.32       -1.38      6.98 o 
   2  -7   9       26.90       25.50      6.49 o 
  -6  -6   9        6.92        8.39      8.97 o 
  -5  -6   9        5.52        5.10      7.82 o 
  -4  -6   9       17.17       27.44      8.69 o 
  -3  -6   9      137.38      157.27     10.94 o 
  -2  -6   9       88.17       97.62      9.52 o 
  -1  -6   9      103.46      112.14     10.05 o 
   0  -6   9        1.72        0.90      3.31 o 
   1  -6   9       12.82       15.05      2.44 o 
   2  -6   9       64.47       68.97      5.40 o 
   3  -6   9       28.80       27.25      4.06 o 
  -6  -5   9       28.62       24.10      9.61 o 
  -5  -5   9        2.83        2.99     11.33 o 
  -4  -5   9      220.52      246.19     17.44 o 
  -3  -5   9      217.22      218.24     10.53 o 
  -2  -5   9       41.86       44.28      7.47 o 
  -1  -5   9        8.82        5.16      3.98 o 
   0  -5   9       29.58       31.11      3.52 o 
   1  -5   9      214.70      208.37      4.77 o 
   2  -5   9      165.45      158.51      4.33 o 
   3  -5   9      205.81      200.71      5.42 o 
   4  -5   9       11.75        6.40      3.72 o 
   5  -5   9        5.39        1.40      3.70 o 
  -7  -4   9        5.97       10.43      8.97 o 
  -6  -4   9       28.19       26.26      8.85 o 
  -5  -4   9       73.34       63.75      9.55 o 
  -4  -4   9        0.71       -4.56      5.75 o 
  -3  -4   9      237.38      277.99     14.96 o 
  -2  -4   9      104.01      113.85      7.64 o 
  -1  -4   9        7.36        7.80      1.90 o 
   0  -4   9      456.93      438.75      5.40 o 
   1  -4   9      266.73      241.32      4.26 o 
   2  -4   9       59.54       59.12      3.63 o 
   3  -4   9        1.32        2.45      2.83 o 
   4  -4   9       28.78       32.04      5.27 o 
   5  -4   9       59.76       65.83      5.97 o 
   6  -4   9       41.02       22.37      9.66 o 
  -7  -3   9        1.31        1.32      2.70 o 
  -6  -3   9        2.00        1.59      1.99 o 
  -5  -3   9       30.44       26.82      9.23 o 
  -4  -3   9      162.07      177.67     10.06 o 
  -3  -3   9       96.80      102.25      1.97 o 
  -2  -3   9      133.11      131.20      2.01 o 
  -1  -3   9       11.72       14.39      1.35 o 
   0  -3   9       62.69       57.72      3.46 o 
   1  -3   9      708.58      683.92      7.06 o 
   2  -3   9      125.64      137.48      3.97 o 
   3  -3   9       13.36       15.85      2.88 o 
   4  -3   9      174.41      166.82      5.13 o 
   5  -3   9       63.20       65.74      4.84 o 
   6  -3   9       10.11       13.21      6.05 o 
  -7  -2   9        6.97       -0.14      2.56 o 
  -6  -2   9       16.92       14.25     10.43 o 
  -5  -2   9      108.32      116.20      5.91 o 
  -4  -2   9      212.96      221.23      4.16 o 
  -3  -2   9       78.62       78.42      3.09 o 
  -2  -2   9       63.47       64.10      2.62 o 
  -1  -2   9        9.68       10.12      1.70 o 
   0  -2   9      432.52      421.21      4.60 o 
   1  -2   9      469.78      478.34      5.36 o 
   2  -2   9      786.63      747.89      7.80 o 
   3  -2   9        6.28       10.94      3.50 o 
   4  -2   9       98.10       87.15      4.05 o 
   5  -2   9      242.07      237.76      6.01 o 
   6  -2   9       24.48       24.82      4.49 o 
   7  -2   9        0.15       -0.27      3.51 o 
  -7  -1   9        4.40        2.01      4.49 o 
  -6  -1   9       50.23       56.69      4.69 o 
  -5  -1   9       52.68       65.54      6.31 o 
  -4  -1   9      399.02      398.32      8.46 o 
  -3  -1   9      198.92      217.53      4.12 o 
  -2  -1   9       49.15       49.33      3.35 o 
  -1  -1   9       87.81       83.52      2.82 o 
   0  -1   9      240.20      237.75      4.59 o 
   1  -1   9      781.47      746.72      6.50 o 
   2  -1   9        0.61        2.11      2.58 o 
   3  -1   9       17.35       19.54      2.79 o 
   4  -1   9      130.29      135.14      5.45 o 
   5  -1   9      185.21      182.31      6.56 o 
   6  -1   9      466.18      457.92     13.50 o 
   7  -1   9        0.32        1.30      4.81 o 
  -7   0   9        0.12       -0.11      3.29 o 
  -6   0   9        3.80        3.91      3.94 o 
  -5   0   9       53.53       61.53      4.62 o 
  -4   0   9       12.00       14.89      3.26 o 
  -3   0   9       38.02       44.76      4.00 o 
  -2   0   9      295.44      316.92      4.17 o 
  -1   0   9       13.43       10.82      2.51 o 
   0   0   9      805.28      755.58      8.15 o 
   1   0   9      777.54      829.07      5.92 o 
   2   0   9      260.32      247.73      4.11 o 
   3   0   9       40.45       43.32      2.84 o 
   4   0   9       13.98       16.41      3.04 o 
   5   0   9      199.32      203.60      6.81 o 
   6   0   9       10.83        9.59      4.75 o 
   7   0   9       27.15       28.77      7.50 o 
   8   0   9       11.74       10.02      6.60 o 
  -7   1   9        0.11       -0.02      3.33 o 
  -6   1   9       17.70       -0.03      2.95 o 
  -5   1   9      233.25      255.11      7.47 o 
  -4   1   9        8.02       12.35      4.47 o 
  -3   1   9        9.13       12.37      5.32 o 
  -2   1   9        3.16        4.30      2.61 o 
  -1   1   9        6.53        9.12      2.07 o 
   0   1   9        1.25        2.62      1.20 o 
   1   1   9      216.58      246.99      5.03 o 
   2   1   9      828.88      863.79      7.92 o 
   3   1   9        8.80        8.69      1.76 o 
   4   1   9       94.97       97.81      3.50 o 
   5   1   9      102.88      108.09      5.75 o 
   6   1   9       99.45      103.26      6.57 o 
   7   1   9       41.84       46.59      7.84 o 
   8   1   9        3.40       -0.41      4.48 o 
  -6   2   9       15.25        0.21      3.95 o 
  -5   2   9       49.09       38.68     27.14 o 
  -4   2   9      137.16      160.72      6.40 o 
  -3   2   9        1.22        1.32      3.04 o 
  -2   2   9      133.81      146.11      5.11 o 
  -1   2   9      894.82      917.09     11.80 o 
   0   2   9       22.25       28.43      3.85 o 
   1   2   9      139.71      120.71      6.07 o 
   2   2   9      164.05      166.20      4.92 o 
   3   2   9        7.65        7.11      1.06 o 
   4   2   9        7.76        1.53      5.01 o 
   5   2   9       47.31       44.05      7.14 o 
   6   2   9      171.55      179.82      7.26 o 
   7   2   9       26.32       25.12     21.09 o 
   8   2   9        9.82        3.26      6.74 o 
  -6   3   9       34.67       13.41     17.69 o 
  -5   3   9      105.24      126.54      7.69 o 
  -4   3   9      138.80      151.99      7.01 o 
  -3   3   9       49.98       63.00      5.33 o 
  -2   3   9        3.31        4.99      3.58 o 
  -1   3   9      495.57      496.85     16.43 o 
   0   3   9      495.39      498.35      7.88 o 
   1   3   9        0.74        0.85      3.60 o 
   2   3   9      473.03      476.65     11.06 o 
   3   3   9      643.66      690.49      9.80 o 
   4   3   9       27.69       29.04      6.16 o 
   5   3   9       55.14       52.40      7.30 o 
   6   3   9       88.54      101.95      9.15 o 
   7   3   9       33.71       38.57     14.20 o 
   8   3   9        4.87       12.04      8.73 o 
  -5   4   9       21.97       21.40     18.06 o 
  -4   4   9       55.95       26.26     27.41 o 
  -3   4   9      217.75      211.33      9.20 o 
  -2   4   9       72.30       90.36      7.35 o 
  -1   4   9      544.95      577.69      9.67 o 
   0   4   9      730.58      716.09     16.53 o 
   1   4   9      122.23      119.35      7.28 o 
   2   4   9       97.76       81.02      6.83 o 
   3   4   9      416.29      435.33      9.36 o 
   4   4   9      228.18      256.54      6.85 o 
   5   4   9        0.56        2.32      5.12 o 
   6   4   9      159.26      170.33     10.08 o 
   7   4   9      105.42      117.02     10.44 o 
   8   4   9       14.64       16.96      9.06 o 
  -4   5   9        2.16       -0.15      5.22 o 
  -3   5   9       22.27       16.01     14.64 o 
  -2   5   9      199.72      226.62      9.35 o 
  -1   5   9      148.79      159.55      4.58 o 
   0   5   9       21.89       16.76      4.04 o 
   1   5   9      537.11      530.10     17.68 o 
   2   5   9        2.38        6.63      5.22 o 
   3   5   9      350.24      380.79      8.00 o 
   4   5   9      634.09      677.65     12.04 o 
   5   5   9       75.24       75.22      8.07 o 
   6   5   9       77.39       71.06      3.64 o 
   7   5   9       47.33       55.42      9.34 o 
   8   5   9       23.04       28.63     15.19 o 
  -3   6   9        0.53        3.33      3.54 o 
  -2   6   9       18.70       19.13      3.52 o 
  -1   6   9      373.22      374.83     12.70 o 
   0   6   9      164.75      179.50     10.95 o 
   1   6   9       67.48       57.84      7.64 o 
   2   6   9       93.75      101.40      7.92 o 
   3   6   9       79.49       92.64      7.76 o 
   4   6   9        4.87        6.54      4.08 o 
   5   6   9       64.70       58.85      5.19 o 
   6   6   9        1.93        1.41      2.65 o 
   7   6   9       54.17       31.56     23.38 o 
   8   6   9      118.13      119.67     11.89 o 
  -2   7   9       20.44       23.11      4.25 o 
  -1   7   9      108.86      117.64      9.44 o 
   0   7   9      103.99       90.82      8.00 o 
   1   7   9        1.85        1.45      1.87 o 
   2   7   9        3.75        5.24      9.59 o 
   3   7   9      260.41      257.77     10.85 o 
   4   7   9      236.25      253.38     11.83 o 
   5   7   9      111.35      117.28      7.70 o 
   6   7   9       32.91       21.28     18.02 o 
   7   7   9        9.67        5.00      5.45 o 
   0   8   9       32.46       40.94      6.80 o 
   1   8   9        7.22       -0.10      4.93 o 
   2   8   9        5.17        0.58      5.35 o 
   3   8   9       40.81       -0.41      8.23 o 
   4   8   9       63.78       63.48      7.28 o 
   5   8   9        4.30        2.95      4.35 o 
   6   8   9        3.48       -0.02      3.12 o 
  -4  -7  10       10.40       14.16      9.36 o 
  -3  -7  10       11.56       14.79      9.00 o 
  -2  -7  10       30.68       34.19      9.58 o 
  -1  -7  10       15.17       21.76      6.53 o 
   0  -7  10        3.23        0.39      6.36 o 
   1  -7  10        3.10        5.43      8.27 o 
  -5  -6  10       13.67       19.66      9.70 o 
  -4  -6  10       32.75       42.17      9.63 o 
  -3  -6  10       99.89      105.42     10.79 o 
  -2  -6  10      125.84      124.65     16.32 o 
  -1  -6  10       56.70       69.03      6.55 o 
   0  -6  10        6.52        7.45      6.12 o 
   1  -6  10        4.83        4.74      2.99 o 
   2  -6  10       33.21       31.39      3.58 o 
   3  -6  10       36.73       35.25      4.37 o 
  -6  -5  10       73.43       69.25     11.68 o 
  -5  -5  10       82.98       89.49     10.62 o 
  -4  -5  10        1.81        2.72      6.45 o 
  -3  -5  10        9.65       20.67      7.49 o 
  -2  -5  10       92.91      104.73     14.11 o 
  -1  -5  10      204.72      221.21      7.41 o 
   0  -5  10       97.83       88.80      4.26 o 
   1  -5  10      105.61      109.70      9.32 o 
   2  -5  10      112.87      110.15      5.16 o 
   3  -5  10      147.37      161.27      8.06 o 
   4  -5  10       41.37       24.01     10.11 o 
  -6  -4  10       20.24       18.99      8.81 o 
  -5  -4  10       82.33       91.78      9.83 o 
  -4  -4  10       28.78       41.88      7.67 o 
  -3  -4  10       29.26       29.15      6.96 o 
  -2  -4  10      443.20      447.19     12.22 o 
  -1  -4  10      230.43      213.06      5.70 o 
   0  -4  10        4.02        4.13      1.44 o 
   1  -4  10        3.59        2.74      3.49 o 
   2  -4  10       28.10       32.08      3.92 o 
   3  -4  10      282.48      284.81     10.71 o 
   4  -4  10      157.35      150.07      6.24 o 
   5  -4  10       54.60       34.13     14.67 o 
  -7  -3  10        0.91        0.17      6.03 o 
  -6  -3  10       28.48       16.94      9.23 o 
  -5  -3  10      158.22      155.77      8.02 o 
  -4  -3  10      238.30      235.86     13.46 o 
  -3  -3  10       19.05       20.72      1.49 o 
  -2  -3  10      223.21      209.24      3.33 o 
  -1  -3  10      447.30      450.76     13.84 o 
   0  -3  10       61.44       73.88      2.60 o 
   1  -3  10      149.27      160.58      5.53 o 
   2  -3  10      346.01      337.32      5.66 o 
   3  -3  10      118.47      118.25      5.32 o 
   4  -3  10       35.97       35.94      4.33 o 
   5  -3  10        0.24        0.19      3.14 o 
   6  -3  10        1.05        4.06      4.06 o 
  -7  -2  10       11.07        4.94      4.46 o 
  -6  -2  10       37.75       40.56      3.95 o 
  -5  -2  10       15.44       15.43      2.65 o 
  -4  -2  10       11.28        7.88      2.39 o 
  -3  -2  10        5.61        4.84      2.22 o 
  -2  -2  10      187.21      197.84      4.14 o 
  -1  -2  10      789.96      792.76      7.53 o 
   0  -2  10     1199.25     1202.06      9.49 o 
   1  -2  10        5.12        4.93      2.74 o 
   2  -2  10      380.75      345.79      6.29 o 
   3  -2  10      462.70      456.38      9.73 o 
   4  -2  10       71.13       83.15      4.16 o 
   5  -2  10        7.79        9.01      3.55 o 
   6  -2  10       49.01       47.87      5.01 o 
   7  -2  10        4.44        3.94      4.90 o 
  -7  -1  10        0.18        7.32      4.36 o 
  -6  -1  10       12.14       11.55      3.99 o 
  -5  -1  10       62.64       63.65      4.27 o 
  -4  -1  10      175.19      180.15      4.81 o 
  -3  -1  10      147.94      163.57      4.55 o 
  -2  -1  10       51.89       60.85      3.63 o 
  -1  -1  10       21.63       26.62      3.05 o 
   0  -1  10       18.45       18.63      1.96 o 
   1  -1  10       70.31       71.83      2.54 o 
   2  -1  10      346.71      335.96      6.60 o 
   3  -1  10      797.88      791.28     23.07 o 
   4  -1  10     1046.91     1023.98     11.60 o 
   5  -1  10        1.59        0.95      2.64 o 
   6  -1  10       87.95       85.20      5.14 o 
   7  -1  10       61.75       56.65      6.15 o 
  -7   0  10        2.02       -0.06      4.09 o 
  -6   0  10        1.36        0.50      3.31 o 
  -5   0  10       45.15       49.46      5.65 o 
  -4   0  10      131.33      134.85      5.92 o 
  -3   0  10       43.83       55.13      3.64 o 
  -2   0  10       73.74       80.21      2.83 o 
  -1   0  10       34.25       44.04      3.32 o 
   0   0  10      262.91      256.28      4.17 o 
   1   0  10      344.01      342.79      3.60 o 
   2   0  10       37.86       38.89      3.35 o 
   3   0  10       26.67       26.74      2.79 o 
   4   0  10        0.42        1.15      2.07 o 
   5   0  10       30.43       31.31      3.77 o 
   6   0  10       89.85       88.53      4.91 o 
   7   0  10      160.69      169.61      8.75 o 
   8   0  10      193.73      197.64     12.53 o 
  -6   1  10        3.79        0.14      3.42 o 
  -5   1  10       33.35       43.23      6.44 o 
  -4   1  10      157.57      177.53      6.12 o 
  -3   1  10       78.14       86.63      5.45 o 
  -2   1  10        2.97        0.86      2.40 o 
  -1   1  10        0.50        0.37      1.35 o 
   0   1  10      251.57      256.21      4.41 o 
   1   1  10      201.35      211.35      9.11 o 
   2   1  10      341.85      348.13      4.41 o 
   3   1  10       19.20       24.35      2.07 o 
   4   1  10       19.69       23.93      2.72 o 
   5   1  10       80.79       86.86      4.23 o 
   6   1  10       16.44       19.06      5.33 o 
   7   1  10       14.15       16.96      7.27 o 
   8   1  10        0.20       -0.34      4.72 o 
  -6   2  10       57.26       59.23     37.12 o 
  -5   2  10        2.19        0.42      4.38 o 
  -4   2  10       88.57       92.57     10.74 o 
  -3   2  10      356.03      389.71      9.35 o 
  -2   2  10       30.05       24.22      3.93 o 
  -1   2  10      147.54      140.02      5.99 o 
   0   2  10      330.01      322.57     10.57 o 
   1   2  10      333.84      314.14      8.89 o 
   2   2  10      167.84      167.14      6.27 o 
   3   2  10        3.70        3.85      0.88 o 
   4   2  10       31.18       34.36      2.30 o 
   5   2  10       31.75       29.42      7.12 o 
   6   2  10      139.68      156.68     10.84 o 
   7   2  10       33.20       24.49     20.23 o 
   8   2  10        6.16        1.90      6.12 o 
  -5   3  10       18.87        7.07      9.48 o 
  -4   3  10        1.35       -0.69      4.70 o 
  -3   3  10      100.82      109.83      6.25 o 
  -2   3  10      249.49      275.09      7.25 o 
  -1   3  10       68.23       68.36      7.83 o 
   0   3  10      185.45      170.76     17.01 o 
   1   3  10      698.50      721.60     14.13 o 
   2   3  10       22.89       24.43      5.65 o 
   3   3  10      318.02      330.80      8.56 o 
   4   3  10       85.47       77.37      2.37 o 
   5   3  10       70.98       78.63      8.25 o 
   6   3  10      129.06      159.11     10.64 o 
   7   3  10       50.01       61.32     10.18 o 
   8   3  10        8.05       17.29     15.58 o 
  -5   4  10        8.09        0.30      4.61 o 
  -4   4  10        1.93       -0.59      4.31 o 
  -3   4  10       88.73      111.41      6.93 o 
  -2   4  10      272.87      311.19     10.34 o 
  -1   4  10       75.35       84.91      5.65 o 
   0   4  10        9.71        6.75      1.44 o 
   1   4  10      258.56      291.65     10.01 o 
   2   4  10      300.39      351.74     15.68 o 
   3   4  10       47.95       43.95      5.74 o 
   4   4  10       62.48       64.33     10.01 o 
   5   4  10       89.03       86.17      4.25 o 
   6   4  10       23.68       33.19      8.28 o 
   7   4  10      125.31      143.34     11.53 o 
   8   4  10       23.28       22.44      9.88 o 
  -4   5  10       39.77        0.21      4.60 o 
  -3   5  10       20.56        0.79      4.54 o 
  -2   5  10        0.49       -1.25      4.20 o 
  -1   5  10       43.78       12.31     10.87 o 
   0   5  10        8.28        7.71      1.19 o 
   1   5  10      168.82      200.32     14.43 o 
   2   5  10      451.19      494.78     12.85 o 
   3   5  10      120.40      130.11      6.16 o 
   4   5  10       41.79       39.82      5.17 o 
   5   5  10       54.01       67.00      5.86 o 
   6   5  10       40.27       41.37      5.42 o 
   7   5  10        0.30        2.23      6.79 o 
   8   5  10       24.61       25.39      9.94 o 
  -3   6  10       44.18       44.26      6.18 o 
  -2   6  10       47.84       61.24      7.53 o 
  -1   6  10      140.61      138.98     11.25 o 
   0   6  10      157.35      162.61      7.43 o 
   1   6  10       48.65       68.99      8.25 o 
   2   6  10        6.93       12.36      6.45 o 
   3   6  10       26.27       22.37      6.89 o 
   4   6  10       15.15       19.20      4.99 o 
   5   6  10       96.14      100.70      6.56 o 
   6   6  10      171.60      186.31      9.58 o 
   7   6  10       52.06       31.14     23.54 o 
  -2   7  10       17.80       14.02      4.02 o 
  -1   7  10        8.55        9.30      7.17 o 
   0   7  10       12.82       14.07      5.65 o 
   1   7  10      114.76      121.63     10.25 o 
   2   7  10       69.28       81.36      8.94 o 
   3   7  10      108.26      106.48      9.28 o 
   4   7  10       98.99      102.38      6.74 o 
   5   7  10       35.13       16.59     17.97 o 
   6   7  10       12.30        8.96      7.48 o 
   0   8  10       50.92       64.40      7.74 o 
   1   8  10       60.86       88.44     10.62 o 
   2   8  10        3.53       -0.30      5.42 o 
   3   8  10        1.02        0.71      5.67 o 
   4   8  10        3.58        2.61      4.62 o 
   5   8  10       70.80       78.53      6.97 o 
  -2  -7  11        0.64       -0.31     10.06 o 
  -1  -7  11        7.91       11.01      6.52 o 
  -4  -6  11       18.62       22.76      9.24 o 
  -3  -6  11       65.63       80.41     10.50 o 
  -2  -6  11       96.85      102.82     10.42 o 
  -1  -6  11        3.74        1.42      4.44 o 
   0  -6  11        1.67        3.10      4.94 o 
   1  -6  11       18.37       26.41      8.87 o 
   2  -6  11        0.24        1.23      3.40 o 
  -5  -5  11        9.90       13.29      8.71 o 
  -4  -5  11        4.38        5.20      7.31 o 
  -3  -5  11       60.46       64.48      9.06 o 
  -2  -5  11      252.19      277.07     12.04 o 
  -1  -5  11      114.04      130.64      9.54 o 
   0  -5  11       69.42       57.98      2.70 o 
   1  -5  11       75.96       74.56      5.89 o 
   2  -5  11       96.24       96.32      5.50 o 
   3  -5  11       16.12       11.64      4.10 o 
   4  -5  11       25.39       12.82      8.79 o 
  -6  -4  11       10.87        6.86      8.33 o 
  -5  -4  11       26.41       18.97      8.31 o 
  -4  -4  11       65.61       73.03      8.91 o 
  -3  -4  11       90.31       95.97      8.80 o 
  -2  -4  11       43.48       41.92      1.42 o 
  -1  -4  11       95.56       94.96      2.57 o 
   0  -4  11        0.44        0.30      1.38 o 
   1  -4  11       38.29       35.89      4.16 o 
   2  -4  11      178.21      175.69      8.29 o 
   3  -4  11      175.59      184.24      5.99 o 
   4  -4  11       76.14       71.67      5.63 o 
   5  -4  11       28.12       17.00      7.87 o 
  -6  -3  11      102.36       93.51     10.79 o 
  -5  -3  11        2.40        2.51      2.58 o 
  -4  -3  11       94.12       79.54      3.52 o 
  -3  -3  11      185.24      181.08      8.20 o 
  -2  -3  11       73.11       78.06      3.57 o 
  -1  -3  11       46.02       42.19      2.18 o 
   0  -3  11      168.21      177.70      4.15 o 
   1  -3  11        2.76        1.96      2.17 o 
   2  -3  11       27.93       30.15      3.86 o 
   3  -3  11      116.96      124.62      4.91 o 
   4  -3  11        7.32        7.63      3.44 o 
   5  -3  11       13.85        9.75      4.89 o 
   6  -3  11       14.50        9.05      4.68 o 
  -6  -2  11        0.12        1.01      2.48 o 
  -5  -2  11        3.16        2.05      2.30 o 
  -4  -2  11       96.22      102.02      4.38 o 
  -3  -2  11      697.38      726.49      9.14 o 
  -2  -2  11      892.29      890.15      8.55 o 
  -1  -2  11       35.96       37.38      2.79 o 
   0  -2  11      329.52      313.28      4.80 o 
   1  -2  11      245.47      250.73      4.83 o 
   2  -2  11       63.85       71.19      4.07 o 
   3  -2  11        1.83        1.28      2.77 o 
   4  -2  11      216.38      223.92      6.03 o 
   5  -2  11        0.59        1.15      3.18 o 
   6  -2  11        1.82        2.19      4.80 o 
  -6  -1  11        5.34        6.45      4.61 o 
  -5  -1  11       45.69       52.25      4.31 o 
  -4  -1  11      128.22      137.63      4.28 o 
  -3  -1  11       23.65       23.45      4.09 o 
  -2  -1  11        9.28        7.57      2.53 o 
  -1  -1  11       20.70       20.96      2.46 o 
   0  -1  11      188.39      201.72      3.64 o 
   1  -1  11     1626.96     1654.62     11.13 o 
   2  -1  11     1508.49     1461.17     15.76 o 
   3  -1  11       64.99       61.04      3.92 o 
   4  -1  11       87.87       82.39      3.96 o 
   5  -1  11       85.39       80.09      5.05 o 
   6  -1  11       10.46       10.41      4.73 o 
   7  -1  11       10.07       10.20      4.66 o 
  -6   0  11        3.04        2.77      4.14 o 
  -5   0  11        4.75        5.83      3.82 o 
  -4   0  11       61.70       65.69      4.60 o 
  -3   0  11       85.74       89.07      3.45 o 
  -2   0  11       75.40       79.85      4.46 o 
  -1   0  11       22.80       32.17      2.68 o 
   0   0  11       25.08       27.25      2.98 o 
   1   0  11       40.20       56.02      2.71 o 
   2   0  11       36.27       22.12      3.43 o 
   3   0  11        4.53        2.47      2.36 o 
   4   0  11       91.14       97.86      5.62 o 
   5   0  11      553.90      554.19      8.55 o 
   6   0  11      400.89      373.87     13.59 o 
   7   0  11        5.73        7.62      4.18 o 
  -6   1  11       20.99       15.71     12.63 o 
  -5   1  11       10.80       14.12      5.79 o 
  -4   1  11      108.50      136.92      7.88 o 
  -3   1  11      166.02      189.42      5.91 o 
  -2   1  11        1.24        3.59      2.00 o 
  -1   1  11        5.19        3.61      1.88 o 
   0   1  11       51.29       58.56      3.49 o 
   1   1  11      217.16      224.65      5.62 o 
   2   1  11      253.38      271.00      6.15 o 
   3   1  11       35.98       36.00      3.27 o 
   4   1  11        9.50        4.03      3.16 o 
   5   1  11        4.03        6.15      4.07 o 
   6   1  11       10.72       10.16      3.78 o 
   7   1  11        0.52       -1.12      3.41 o 
   8   1  11        9.21       11.48      7.03 o 
  -6   2  11       11.21        6.25      6.26 o 
  -5   2  11       49.62       39.03     28.33 o 
  -4   2  11        0.21        0.00      2.42 o 
  -3   2  11      247.91      260.56      8.56 o 
  -2   2  11      178.09      205.64     10.84 o 
  -1   2  11       26.47       23.58      2.13 o 
   0   2  11      230.39      212.57      6.94 o 
   1   2  11      332.97      312.14      9.59 o 
   2   2  11      163.27      178.27      5.87 o 
   3   2  11        2.25        3.72      1.16 o 
   4   2  11       17.13       19.36      1.94 o 
   5   2  11       64.71       61.22      6.72 o 
   6   2  11      108.18       97.35     14.02 o 
   7   2  11       36.42       42.31      9.94 o 
   8   2  11        1.59       -0.66      7.42 o 
  -5   3  11       20.32        0.18      4.12 o 
  -4   3  11      115.64      135.24      7.58 o 
  -3   3  11        4.96        3.87      5.17 o 
  -2   3  11       52.46       56.92      6.32 o 
  -1   3  11       44.59       52.20      4.92 o 
   0   3  11       40.32       39.40      6.38 o 
   1   3  11      794.69      805.15     15.84 o 
   2   3  11      547.66      580.78     10.82 o 
   3   3  11      124.33      127.93      7.00 o 
   4   3  11      113.81      103.94     10.93 o 
   5   3  11       66.78       61.76      2.64 o 
   7   3  11       11.46       18.55      8.99 o 
   8   3  11       12.58       10.35      9.77 o 
  -4   4  11       71.46       83.91      7.79 o 
  -3   4  11       19.54        0.45      4.70 o 
  -2   4  11        0.91       -0.05      2.98 o 
  -1   4  11       37.47       44.68     27.63 o 
   0   4  11      112.89      135.51      8.76 o 
   1   4  11       20.39       14.58      9.66 o 
   2   4  11      126.17      154.48      9.00 o 
   3   4  11       41.16       53.05      5.32 o 
   4   4  11       46.00       39.97      5.30 o 
   5   4  11      172.52      181.18     12.04 o 
   6   4  11      134.22      135.23     10.90 o 
   7   4  11       55.02       56.99     10.55 o 
   8   4  11       28.78       33.15     17.37 o 
  -4   5  11        2.63        0.36      4.87 o 
  -3   5  11        0.36       -0.09      4.60 o 
  -2   5  11        2.10        0.93      2.40 o 
  -1   5  11       84.46      111.60      7.04 o 
   0   5  11      189.65      204.43     15.80 o 
   1   5  11       86.94       90.79     13.48 o 
   2   5  11       21.95       30.74      7.11 o 
   3   5  11       69.37       89.91      7.27 o 
   4   5  11       11.51       17.58      5.06 o 
   5   5  11       37.52       34.15      5.72 o 
   6   5  11       34.06       38.42      6.34 o 
  -2   6  11       23.49       20.77      5.94 o 
  -1   6  11       52.56       59.75      8.50 o 
   0   6  11       68.78       75.36      6.79 o 
   1   6  11       13.34       21.09      7.50 o 
   2   6  11       15.67       17.55      7.18 o 
   3   6  11      107.34      125.05      7.23 o 
   4   6  11      128.90      149.37      8.77 o 
   5   6  11       57.12       65.65      6.51 o 
   6   6  11       15.82       22.27      7.28 o 
   7   6  11       37.10       37.29      8.46 o 
  -1   7  11       57.51       64.50      9.48 o 
   0   7  11       78.98       78.65      7.52 o 
   1   7  11       49.97       55.62      9.45 o 
   2   7  11       13.61       16.17      7.73 o 
   3   7  11       19.64       24.07      8.15 o 
   4   7  11       72.76       86.88      7.15 o 
   5   7  11       13.48        8.39      8.22 o 
   6   7  11       14.79       12.13     10.00 o 
   1   8  11        0.59        1.47      7.14 o 
   2   8  11        9.73        7.26     12.70 o 
   3   8  11       14.18        0.13      5.32 o 
   4   8  11       48.28       40.12     30.61 o 
  -3  -6  12       16.12       13.73      8.93 o 
  -2  -6  12       39.50       44.56      9.64 o 
  -1  -6  12       51.81       70.15     10.09 o 
   0  -6  12        4.50        7.59     12.91 o 
   1  -6  12       15.05       15.97      8.79 o 
  -4  -5  12       30.68       24.52      9.00 o 
  -3  -5  12       17.12       26.07      8.44 o 
  -2  -5  12      124.27      136.51     10.46 o 
  -1  -5  12      117.06      138.97     15.43 o 
   0  -5  12       57.56       62.01      7.44 o 
   1  -5  12       11.45        8.68      3.43 o 
   2  -5  12       56.30       56.86      5.34 o 
   3  -5  12       68.35       75.80      4.82 o 
  -5  -4  12        9.64        6.04     12.23 o 
  -4  -4  12        4.68       -0.58      9.09 o 
  -3  -4  12       90.34      100.28      9.21 o 
  -2  -4  12       65.77       61.64      2.61 o 
  -1  -4  12       84.47       91.10      3.41 o 
   0  -4  12       50.05       56.87      3.95 o 
   1  -4  12        0.60        2.37      2.95 o 
   2  -4  12       76.94       75.27      6.45 o 
   3  -4  12      105.28      111.32      7.30 o 
   4  -4  12       66.80       62.89      8.41 o 
  -6  -3  12        0.68        2.52      7.34 o 
  -5  -3  12       44.01       -0.30      8.82 o 
  -4  -3  12        0.84        0.60      1.77 o 
  -3  -3  12       11.03        6.92      2.01 o 
  -2  -3  12      161.90      157.67      7.45 o 
  -1  -3  12       69.09       73.86      3.19 o 
   0  -3  12        5.00        7.50      2.13 o 
   1  -3  12       42.00       45.14      4.56 o 
   2  -3  12        9.42       10.20      3.60 o 
   3  -3  12       96.32      103.93      5.62 o 
   4  -3  12       49.80       46.63     15.33 o 
   5  -3  12        4.75        6.11      4.01 o 
  -6  -2  12       17.43       11.32      4.15 o 
  -5  -2  12      195.54      193.58      7.60 o 
  -4  -2  12      249.32      248.57     12.68 o 
  -3  -2  12       10.50       13.22      3.27 o 
  -2  -2  12        3.45        3.37      2.16 o 
  -1  -2  12      307.45      312.71      4.48 o 
   0  -2  12       31.23       35.49      3.00 o 
   1  -2  12       30.55       33.26      2.44 o 
   2  -2  12       95.70      102.15      4.66 o 
   3  -2  12       51.86       53.73      4.54 o 
   4  -2  12       92.34      105.47      4.69 o 
   5  -2  12       39.70       24.57      9.59 o 
   6  -2  12        0.48       -0.44      3.33 o 
  -6  -1  12       15.58        8.68      3.76 o 
  -5  -1  12        4.64        3.39      3.25 o 
  -4  -1  12       15.34       17.20      3.39 o 
  -3  -1  12       20.24       18.45      3.32 o 
  -2  -1  12       59.44       62.98      3.66 o 
  -1  -1  12     1139.16     1150.41     19.83 o 
   0  -1  12      946.90      953.69      9.13 o 
   1  -1  12       26.29       26.99      2.19 o 
   2  -1  12       44.82       54.66      4.61 o 
   3  -1  12      186.94      188.64      6.61 o 
   4  -1  12      115.18      114.72      7.95 o 
   5  -1  12       18.76       21.94      3.87 o 
   6  -1  12       23.58       21.81      5.34 o 
  -6   0  12        0.13       -0.30      3.56 o 
  -5   0  12       14.40       13.17      4.43 o 
  -4   0  12       60.73       68.17      4.00 o 
  -3   0  12       56.02       60.66      3.44 o 
  -2   0  12       22.08       25.47      3.15 o 
  -1   0  12        4.75        9.03      3.96 o 
   0   0  12       72.62       71.03      2.80 o 
   1   0  12       66.32       57.09      4.06 o 
   2   0  12        8.76        8.91      2.16 o 
   3   0  12      888.37      860.88     11.01 o 
   4   0  12      676.42      659.23     25.94 o 
   5   0  12       51.87       53.64      4.60 o 
   6   0  12       16.59       13.89      3.92 o 
   7   0  12        3.66        5.95      4.19 o 
  -5   1  12       61.95       72.03      6.64 o 
  -4   1  12        7.97       12.85      4.42 o 
  -3   1  12       26.96       30.84      4.21 o 
  -2   1  12        0.32        1.40      1.99 o 
  -1   1  12       29.32       27.37      2.63 o 
   0   1  12      203.37      219.23      3.97 o 
   1   1  12      106.25      114.81      7.65 o 
   2   1  12        0.39       -1.69      3.03 o 
   3   1  12        0.42       -0.20      1.84 o 
   4   1  12       74.13       66.34      3.37 o 
   5   1  12        5.09        3.23      2.83 o 
   6   1  12        0.89        2.15      5.34 o 
   7   1  12       98.76       88.10      6.21 o 
  -5   2  12       27.85       14.75     13.82 o 
  -4   2  12      132.01      144.28      7.24 o 
  -3   2  12       79.47       92.98      8.09 o 
  -2   2  12      214.40      213.79     11.53 o 
  -1   2  12      128.62      117.59      6.01 o 
   0   2  12       19.73       21.37      1.44 o 
   1   2  12       54.25       63.74     10.71 o 
   2   2  12       24.70       30.10      4.45 o 
   3   2  12       67.33       59.89      5.10 o 
   4   2  12      195.35      184.40     10.25 o 
   5   2  12      108.47      103.00      7.13 o 
   6   2  12        0.54        1.45      2.58 o 
   7   2  12        0.45        0.11      3.25 o 
  -5   3  12        4.75        0.33      4.48 o 
  -4   3  12       65.49       56.81     35.19 o 
  -3   3  12       55.05       65.97      6.29 o 
  -2   3  12       18.29        6.53      6.38 o 
  -1   3  12       75.72       75.28      6.37 o 
   0   3  12      139.14      156.85      8.83 o 
   1   3  12      277.32      278.37     10.25 o 
   2   3  12      593.22      601.87     11.16 o 
   3   3  12      158.11      162.55      6.63 o 
   4   3  12       17.17       23.26      5.11 o 
   5   3  12        6.62        6.63      3.60 o 
   6   3  12       27.97       31.60      3.20 o 
   7   3  12       40.54       42.08     10.39 o 
  -4   4  12       19.20       -0.44      7.59 o 
  -3   4  12       61.30       80.62      7.35 o 
  -2   4  12       22.42       -0.04      3.79 o 
  -1   4  12       68.08       58.89      5.96 o 
   0   4  12        9.59       16.17      6.81 o 
   1   4  12       55.44       69.53      7.95 o 
   2   4  12        0.87        2.54      5.63 o 
   3   4  12      135.12      156.00      8.36 o 
   4   4  12       30.52       34.98      6.80 o 
   5   4  12       50.70       71.52      6.72 o 
   6   4  12      147.11      149.03     11.98 o 
   7   4  12       55.26       66.61     11.42 o 
  -3   5  12       55.36        1.05      5.38 o 
  -2   5  12       39.58       -0.40      4.42 o 
  -1   5  12        2.99       -0.33      3.82 o 
   0   5  12       40.69       57.69      8.61 o 
   1   5  12      108.70      126.54      9.64 o 
   2   5  12       93.51      101.01      9.25 o 
   3   5  12       14.48       11.09      5.00 o 
   4   5  12        1.80        0.67      3.89 o 
   5   5  12        0.91        1.92      4.50 o 
   6   5  12        1.71        4.93      5.41 o 
   7   5  12       56.66       60.04      7.92 o 
  -2   6  12       30.56       27.83     23.13 o 
  -1   6  12       52.69       68.04      9.12 o 
   0   6  12       18.86       18.56      8.47 o 
   1   6  12      108.76      115.44     10.31 o 
   2   6  12      111.06      119.89     10.44 o 
   3   6  12       53.93       60.09      6.57 o 
   4   6  12       57.48       71.76      6.95 o 
   5   6  12       29.36       37.90      7.84 o 
   6   6  12       23.62       22.11      7.90 o 
   0   7  12        1.83        3.44      7.89 o 
   1   7  12        6.82       11.32      8.40 o 
   2   7  12       80.69      102.03     10.93 o 
   3   7  12       80.66      100.69     10.81 o 
   4   7  12       20.32       21.23      6.31 o 
   5   7  12       30.65       36.17      8.28 o 
  -3  -5  13       14.61       12.11      8.22 o 
  -2  -5  13       45.02       39.86      8.94 o 
  -1  -5  13       56.01       58.68      9.13 o 
   0  -5  13      110.84      128.79      7.52 o 
   1  -5  13      109.51      125.43     10.75 o 
   2  -5  13        1.67        1.83      4.12 o 
  -4  -4  13        3.59       -1.04      6.24 o 
  -3  -4  13       19.83        0.31      5.11 o 
  -2  -4  13       64.65        0.19      7.79 o 
  -1  -4  13        3.70        3.02      1.88 o 
   0  -4  13       19.93       12.56      3.16 o 
   1  -4  13        9.95        5.84      2.90 o 
   2  -4  13       42.15       37.53      5.69 o 
   3  -4  13       36.64       37.67      5.60 o 
   4  -4  13       70.89        0.21      8.51 o 
  -5  -3  13        0.83        0.66      5.94 o 
  -4  -3  13        2.83       -0.22      4.80 o 
  -3  -3  13        4.39        3.26      2.07 o 
  -2  -3  13       48.03       56.76      3.15 o 
  -1  -3  13      227.00      221.98      4.13 o 
   0  -3  13       39.97       49.10      3.35 o 
   1  -3  13       21.15       26.21      3.02 o 
   2  -3  13       12.46       15.06      4.75 o 
   3  -3  13        3.38        6.41      4.04 o 
   4  -3  13        7.73        3.22      4.29 o 
   5  -3  13        1.46        1.96      3.72 o 
  -5  -2  13        0.63        0.89      4.23 o 
  -4  -2  13        0.19        1.51      2.89 o 
  -3  -2  13       47.97       47.44      3.86 o 
  -2  -2  13       75.70       74.16      3.14 o 
  -1  -2  13       78.82       93.49      3.52 o 
   0  -2  13       28.48       31.38      3.05 o 
   1  -2  13        1.40        1.47      2.14 o 
   2  -2  13       62.41       74.00      4.76 o 
   3  -2  13      204.44      200.26      6.41 o 
   4  -2  13       93.54      101.67      5.95 o 
   5  -2  13       20.95       11.38      8.90 o 
  -5  -1  13        3.03        0.88      3.13 o 
  -4  -1  13        0.18        0.46      3.36 o 
  -3  -1  13      197.23      202.91      5.75 o 
  -2  -1  13      356.64      351.27      6.60 o 
  -1  -1  13      111.47      123.53      3.63 o 
   0  -1  13       25.73       21.28      2.90 o 
   1  -1  13       11.55       13.85      4.15 o 
   2  -1  13       22.88       20.07      3.37 o 
   3  -1  13      109.88      115.74      6.22 o 
   4  -1  13       87.10       80.06     44.84 o 
   5  -1  13       20.70       17.32      4.64 o 
   6  -1  13       24.63       29.98      7.47 o 
  -5   0  13       15.10        5.20      4.75 o 
  -4   0  13        2.52        2.67      2.84 o 
  -3   0  13        4.58        3.64      3.14 o 
  -2   0  13      119.03      120.88      5.51 o 
  -1   0  13        0.31        0.96      2.13 o 
   0   0  13        1.44        6.15      2.31 o 
   1   0  13      219.68      230.82      6.06 o 
   2   0  13      147.15      149.26      3.77 o 
   3   0  13      139.02      143.13     10.18 o 
   4   0  13       71.36       75.41      4.56 o 
   5   0  13        6.17        7.19      3.68 o 
   6   0  13        1.17        1.17      4.03 o 
  -5   1  13        1.38        2.67      4.54 o 
  -4   1  13        0.15        1.25      3.69 o 
  -3   1  13       48.09       51.65      3.70 o 
  -2   1  13      131.96      144.22      5.83 o 
  -1   1  13      107.70      105.07      3.74 o 
   0   1  13        7.75       12.53      2.14 o 
   1   1  13        1.62        1.29      3.00 o 
   2   1  13       95.67       97.64      6.42 o 
   3   1  13        0.46        2.04      1.68 o 
   4   1  13       21.05       27.74      2.93 o 
   5   1  13      127.21      120.77      6.43 o 
   6   1  13       12.61        7.54      3.84 o 
   7   1  13       11.24       12.55      5.28 o 
  -4   2  13      129.61      145.46      9.11 o 
  -3   2  13      181.65      180.83      7.31 o 
  -2   2  13       20.31       20.86      3.01 o 
  -1   2  13        9.61       13.06      2.19 o 
   0   2  13        1.71        0.49      1.48 o 
   1   2  13       69.70       68.38      5.32 o 
   2   2  13      237.95      243.12      7.27 o 
   3   2  13      201.73      187.32      6.96 o 
   4   2  13       26.22       25.05      7.21 o 
   5   2  13        3.77        3.68      2.18 o 
   6   2  13       28.81       20.50      4.85 o 
   7   2  13        0.56        0.07      9.66 o 
  -4   3  13        4.05        3.46      5.22 o 
  -3   3  13       67.67       79.08      6.93 o 
  -2   3  13       40.34        1.39      4.16 o 
  -1   3  13       18.20       21.73      2.59 o 
   0   3  13      235.13      258.29     15.94 o 
   1   3  13      279.63      275.93     10.96 o 
   2   3  13       59.80       67.32      5.78 o 
   3   3  13        6.84        8.45      4.62 o 
   4   3  13        3.22        8.49      5.86 o 
   5   3  13       58.66       58.37      9.55 o 
   6   3  13      109.66      105.60     11.35 o 
   7   3  13       63.09       61.92     12.05 o 
  -3   4  13        4.37       -0.20      4.15 o 
  -2   4  13       21.02        0.32      4.83 o 
  -1   4  13        0.51       -0.11      4.71 o 
   0   4  13        0.78        0.00      3.09 o 
   1   4  13       60.76       86.25      9.00 o 
   2   4  13       61.46       80.98      9.06 o 
   3   4  13       52.03       75.35      6.50 o 
   4   4  13      106.26      119.65     11.43 o 
   5   4  13       89.07       95.46     16.04 o 
   6   4  13       14.00       19.17      7.67 o 
   7   4  13        0.17       -0.13      6.43 o 
  -2   5  13       70.20       64.08     39.47 o 
  -1   5  13       19.76        0.44      4.33 o 
   0   5  13        1.05       -0.11      4.97 o 
   1   5  13        2.46        5.54      7.00 o 
   2   5  13       28.69       42.47      8.70 o 
   3   5  13       16.48       30.64      7.35 o 
   4   5  13        0.58        4.65      5.03 o 
   5   5  13       13.77       17.02      7.32 o 
   6   5  13       16.91       19.16      6.72 o 
  -1   6  13       28.55       15.75     18.15 o 
   0   6  13        5.21        6.05      7.83 o 
   1   6  13       25.48       30.59      8.94 o 
   2   6  13      223.49      251.09     13.41 o 
   3   6  13       82.01       98.29      7.73 o 
   4   6  13        8.76        5.87      6.69 o 
   5   6  13        0.24        2.08      5.10 o 
   6   6  13        4.40        4.20      5.87 o 
   1   7  13       81.49       96.67     12.08 o 
   2   7  13       60.68       66.76     17.55 o 
   3   7  13       62.28       74.16      8.04 o 
   4   7  13        2.80        1.27      5.07 o 
  -2  -5  14       78.99       99.19     10.83 o 
  -1  -5  14       75.69       84.17     10.11 o 
   0  -5  14        2.72        0.07      5.08 o 
  -3  -4  14        1.49        0.95      9.70 o 
  -2  -4  14        2.69       -0.24      5.02 o 
  -1  -4  14        3.38       -1.21      5.44 o 
   0  -4  14       13.50        7.25      2.63 o 
   1  -4  14       64.77       73.71      4.78 o 
   2  -4  14      135.60      158.76      9.66 o 
   3  -4  14       63.40       72.94      6.38 o 
  -4  -3  14        3.66        0.27      8.57 o 
  -3  -3  14       49.47       58.26      8.31 o 
  -2  -3  14       69.24       72.42      4.18 o 
  -1  -3  14       96.84      114.12      4.07 o 
   0  -3  14       15.64       16.90      3.45 o 
   1  -3  14        1.20        1.88      2.45 o 
   2  -3  14        0.30       -0.88      3.21 o 
   3  -3  14       10.54        7.25      5.74 o 
   4  -3  14        4.96        0.64      3.83 o 
  -4  -2  14        1.14        0.74      3.25 o 
  -3  -2  14       18.54       16.92      5.91 o 
  -2  -2  14       28.57       28.15      2.92 o 
  -1  -2  14       85.26       87.83      4.70 o 
   0  -2  14       98.38      108.07      3.87 o 
   1  -2  14       83.38       76.44      7.11 o 
   2  -2  14      124.99      141.09      4.66 o 
   3  -2  14       91.04      108.98      5.77 o 
   4  -2  14       12.76        7.04      6.07 o 
   5  -2  14        8.15        7.30      7.81 o 
  -5  -1  14       38.60       13.25     14.65 o 
  -4  -1  14        8.04        4.04      5.96 o 
  -3  -1  14        0.30        0.40      2.61 o 
  -2  -1  14      125.47      119.39      4.87 o 
  -1  -1  14       96.50      102.95      3.75 o 
   0  -1  14       38.44       35.61      3.05 o 
   1  -1  14       23.23       26.73      4.08 o 
   2  -1  14        0.73        1.02      2.72 o 
   3  -1  14      104.66      109.70      6.62 o 
   4  -1  14      153.36      146.99      8.61 o 
   5  -1  14       66.31       33.67     24.63 o 
  -4   0  14       16.89       13.72      5.20 o 
  -3   0  14        0.24        0.67      2.85 o 
  -2   0  14        9.81       14.55      4.30 o 
  -1   0  14      153.63      150.21      8.54 o 
   0   0  14       27.09       26.94      9.45 o 
   1   0  14        1.45        6.44      4.20 o 
   2   0  14       54.30       61.38      5.17 o 
   3   0  14       24.79       27.00      5.40 o 
   4   0  14       47.50       41.52      5.36 o 
   5   0  14       21.46       25.03      5.96 o 
   6   0  14        0.16       -1.76      3.73 o 
  -4   1  14       21.82       14.28      6.12 o 
  -3   1  14       30.92       31.52      4.24 o 
  -2   1  14       16.33       18.64      4.48 o 
  -1   1  14       46.87       47.34      5.26 o 
   0   1  14      207.43      202.51     13.54 o 
   1   1  14        2.09        5.25      4.65 o 
   2   1  14        0.87        1.36      3.45 o 
   3   1  14       61.01       60.74      5.69 o 
   4   1  14       20.63       17.67      4.17 o 
   5   1  14       29.22       24.28      7.80 o 
   6   1  14       16.43       11.91      4.02 o 
  -4   2  14        7.46        4.05      5.09 o 
  -3   2  14        4.02        3.29      3.67 o 
  -2   2  14        0.87        0.49      3.75 o 
  -1   2  14       85.86       77.85      7.27 o 
   0   2  14      149.19      123.20     16.18 o 
   1   2  14      141.48      146.53      6.50 o 
   2   2  14       14.83       20.13      5.82 o 
   3   2  14       20.68       27.53      5.44 o 
   4   2  14      223.50      235.96      9.95 o 
   5   2  14       34.89       42.06      9.53 o 
   6   2  14        3.43        5.76      8.52 o 
  -3   3  14       10.17        8.72      8.51 o 
  -2   3  14       91.57       87.69      7.51 o 
  -1   3  14      114.28      113.83      9.51 o 
   0   3  14       32.73       -0.22      4.78 o 
   1   3  14        3.15        0.05      4.00 o 
   2   3  14        0.66        0.47      5.95 o 
   3   3  14       33.83       36.53      5.90 o 
   4   3  14      146.96      151.73      9.29 o 
   5   3  14      174.77      182.83      8.86 o 
   6   3  14       18.72       19.19      9.91 o 
  -3   4  14       13.29       -0.26      4.48 o 
  -2   4  14       43.14        1.12      6.01 o 
  -1   4  14        4.06       -0.06      4.80 o 
   0   4  14        0.70       -0.08      7.64 o 
   1   4  14       21.57        0.06      4.71 o 
   2   4  14       73.28       76.55     16.98 o 
   3   4  14       93.84      108.36      7.35 o 
   4   4  14       14.66       23.02      6.06 o 
   5   4  14        0.51        2.30      5.16 o 
   6   4  14        1.19        6.53      7.36 o 
  -1   5  14        0.55       -0.13      5.86 o 
   0   5  14        0.66       -0.07      5.07 o 
   1   5  14       32.89        0.03      4.87 o 
   2   5  14      118.90      160.59     18.30 o 
   3   5  14       13.18       18.54      6.17 o 
   4   5  14        1.76        1.10      4.74 o 
   5   5  14        9.33       19.31      8.09 o 
   6   5  14       21.10       26.04      7.51 o 
   0   6  14       48.28       55.03     11.29 o 
   1   6  14       56.76       69.40     11.04 o 
   2   6  14       40.71       48.37     16.96 o 
   3   6  14       22.26       29.89      6.94 o 
   4   6  14        0.46       -1.05      5.04 o 
   5   6  14       20.04       21.41      7.06 o 
  -2  -4  15        0.31        0.88      6.03 o 
  -1  -4  15       10.36        0.02      4.13 o 
   0  -4  15      121.62      157.97     10.74 o 
   1  -4  15      167.82      172.70     12.17 o 
  -3  -3  15       42.76       -0.11      4.97 o 
  -2  -3  15       12.23        0.84      8.70 o 
  -1  -3  15       21.11       12.54      4.61 o 
   0  -3  15        0.47        0.93      2.63 o 
   1  -3  15       14.15       19.70      3.95 o 
   2  -3  15        7.35        8.61      3.43 o 
   3  -3  15        4.38        8.28      4.74 o 
  -3  -2  15       19.50       15.39      4.72 o 
  -2  -2  15       79.53       85.16      4.99 o 
  -1  -2  15       60.01       54.77      3.89 o 
   0  -2  15      103.12      111.28      5.39 o 
   1  -2  15      115.96      133.03      7.73 o 
   2  -2  15       38.14       27.08      5.03 o 
   3  -2  15       40.63       24.85     17.13 o 
   4  -2  15        3.21        0.34      3.95 o 
  -4  -1  15       30.22       11.43     12.51 o 
  -3  -1  15        2.43        1.97      5.34 o 
  -2  -1  15       20.15       18.90      3.23 o 
  -1  -1  15       68.06       72.37      4.19 o 
   0  -1  15        3.32        2.58      2.46 o 
   1  -1  15       71.68       81.79      6.15 o 
   2  -1  15      137.68      144.32      6.36 o 
   3  -1  15       64.28       15.62     12.63 o 
   4  -1  15       92.53       94.71      5.87 o 
   5  -1  15       36.74       18.28     13.75 o 
  -4   0  15        0.31        0.86      3.51 o 
  -3   0  15        2.23        3.94      4.37 o 
  -2   0  15        0.26        0.10      2.43 o 
  -1   0  15       16.47       19.27      7.49 o 
   0   0  15      126.00      129.81      4.65 o 
   1   0  15        1.67        5.32      3.80 o 
   2   0  15        5.78        3.48      4.68 o 
   3   0  15       24.11       12.32      7.96 o 
   4   0  15        0.31        1.32      4.10 o 
   5   0  15       40.73       30.32      7.45 o 
  -3   1  15        1.48        0.08      2.70 o 
  -2   1  15       94.82       95.75      7.37 o 
  -1   1  15      130.90      117.28     12.08 o 
   0   1  15       45.18       59.65      4.02 o 
   1   1  15        0.89       -0.65      4.10 o 
   2   1  15       21.56       19.85      4.95 o 
   3   1  15       11.24       18.09      5.20 o 
   4   1  15      108.58      119.48      7.41 o 
   5   1  15       10.26       14.09      8.96 o 
  -3   2  15       14.05        6.27      4.70 o 
  -2   2  15       31.20       11.26      7.20 o 
  -1   2  15      174.39      189.88     10.50 o 
   0   2  15       70.36       83.25      8.72 o 
   1   2  15       10.93        6.00      6.09 o 
   2   2  15      101.90      102.78      6.72 o 
   3   2  15      102.89      104.99      7.08 o 
   4   2  15       84.07       88.25      8.82 o 
   5   2  15       21.74       17.74      6.36 o 
   6   2  15        1.37        0.08      6.19 o 
  -2   3  15       16.57       -0.13      5.22 o 
  -1   3  15        7.84        0.11      7.82 o 
   0   3  15       16.17       -0.10      4.76 o 
   1   3  15       10.05        0.00      3.64 o 
   2   3  15        5.96        3.41      4.71 o 
   3   3  15      137.57      132.39     10.93 o 
   4   3  15      104.68      124.17      8.01 o 
   5   3  15       41.92       49.96      7.51 o 
   6   3  15       39.46       38.58      7.86 o 
  -2   4  15        1.74       -0.32      6.21 o 
  -1   4  15       10.54        0.01      4.73 o 
   0   4  15       18.95        0.13      5.41 o 
   1   4  15       26.96       -0.11      5.33 o 
   2   4  15        1.65        3.47      5.00 o 
   3   4  15        0.32       -0.40      6.87 o 
   4   4  15       20.77       34.73      7.02 o 
   5   4  15       10.69       19.44      6.90 o 
   0   5  15      128.47      174.50     13.05 o 
   1   5  15       17.36        0.09      5.59 o 
   2   5  15        2.90        2.94      5.33 o 
   3   5  15       10.18       12.65      7.60 o 
   4   5  15       14.53       21.67      6.96 o 
   5   5  15       41.47       52.42      8.09 o 
   2   6  15        8.05        8.20      8.93 o 
   3   6  15       45.98       49.62     12.85 o 
  -1  -3  16       36.16        0.14      7.46 o 
   0  -3  16        6.33        4.37      2.90 o 
   1  -3  16       23.12       28.58      4.50 o 
  -2  -2  16       16.29       14.49      3.52 o 
  -1  -2  16       31.39       25.56      8.92 o 
   0  -2  16       42.07       23.56     10.16 o 
   1  -2  16      169.65      165.05      6.42 o 
   2  -2  16        8.22        5.37      4.67 o 
   3  -2  16       13.97        4.59      3.92 o 
  -3  -1  16        4.75        4.48      4.81 o 
  -2  -1  16        2.29        1.08      2.97 o 
  -1  -1  16       56.77       70.88      4.11 o 
   0  -1  16      123.02      121.30      5.00 o 
   1  -1  16       45.49       18.55     15.55 o 
   2  -1  16       45.91       45.20     30.43 o 
   3  -1  16       26.38        7.83      6.07 o 
   4  -1  16       23.28        6.72      4.78 o 
  -3   0  16        0.64        0.32      3.45 o 
  -2   0  16       40.09       28.54      5.02 o 
  -1   0  16       16.02        1.97      3.08 o 
   0   0  16       20.85        8.11      7.58 o 
   1   0  16        7.67        3.71      3.99 o 
   2   0  16        0.42        0.25      3.85 o 
   3   0  16       37.95        0.26      3.79 o 
   4   0  16       67.88       78.99      7.38 o 
  -2   1  16       17.02        6.96      6.27 o 
  -1   1  16       35.10       31.66      7.40 o 
   0   1  16        3.82        3.87      5.17 o 
   1   1  16        1.07       -0.06      2.97 o 
   2   1  16       24.81       -0.31      3.59 o 
   3   1  16       16.43       14.83      9.71 o 
   4   1  16       15.14       20.44      6.13 o 
   5   1  16        4.46        6.16      8.72 o 
  -2   2  16       24.39        0.45      5.82 o 
  -1   2  16       50.85       55.91      9.01 o 
   0   2  16      143.66      150.92     16.23 o 
   1   2  16       74.28       77.89      6.66 o 
   2   2  16       18.97       16.86      8.22 o 
   3   2  16       16.55       13.87      6.83 o 
   4   2  16       19.05       26.50      6.60 o 
   5   2  16       15.98       13.34      6.59 o 
  -1   3  16       33.93       -0.12      5.48 o 
   0   3  16        8.19        0.01      4.28 o 
   1   3  16       62.31       75.36      7.16 o 
   2   3  16       16.05       24.69      6.30 o 
   3   3  16       25.12       38.64      8.01 o 
   4   3  16      112.90      122.89      8.76 o 
   5   3  16       57.31       49.44      8.11 o 
   0   4  16       11.15       -0.11      5.61 o 
   1   4  16        0.39        0.00      6.40 o 
   2   4  16        9.17        3.73      6.47 o 
   3   4  16        1.51        6.62      5.97 o 
   4   4  16        1.45       -3.82      5.80 o 
   2   5  16        1.55       -0.20      4.57 o 
   3   5  16        7.17        6.26      6.52 o 
   0  -2  17        4.38        6.04      3.28 o 
  -1  -1  17        9.67        8.98      5.82 o 
   0  -1  17        0.19        0.72      2.60 o 
   1  -1  17       15.46        0.00      2.36 o 
   2  -1  17       82.20       89.68      6.76 o 
  -1   0  17        0.88       -0.34      3.42 o 
   0   0  17        2.51        2.73      4.16 o 
   1   0  17       33.38        0.21      4.28 o 
   2   0  17      110.40      128.32      7.42 o 
   3   0  17       27.94       -0.76      5.47 o 
  -1   1  17       18.23        9.54     10.48 o 
   0   1  17       17.64        6.06      7.13 o 
   1   1  17       14.77        9.77     10.16 o 
   2   1  17       24.24        0.08      4.02 o 
   3   1  17       11.63        0.03      3.41 o 
  -1   2  17       41.55       40.09     14.65 o 
   0   2  17       17.83        6.70      8.82 o 
   1   2  17       21.51       10.97     10.58 o 
   2   2  17       41.20       49.04      6.89 o 
   3   2  17       33.89       37.67      6.93 o 
   0   3  17       48.61       -0.13      9.22 o 
   1   3  17       16.73       12.05     12.13 o 
   2   3  17       30.35        8.25     10.75 o 
   3   3  17       16.60       16.44      6.61 o 
                                                 
